# Supplementary material for: HLA Class Ib and MICA/MICB Expression in Human Tissues and Cell Types: Reshuffling Immune Players
Source: HLA. 2025 Sep 10;106(3):e70390. doi: 10.1111/tan.70390 (PMC12422173; doi:10.1111/tan.70390)
Supplement: Supplementary file 1 — Figure S1: Mean mRNA expression for 21 target genes in 27 different tissues (N = 95) analysed in the ‘HPA RNA‐seq normal tissues’ project (values are expressed as reads per kilobase per million reads placed, RPKM). S1A: HLA‐H, ‐G and MICA. S1B: HLA‐F, ‐F‐AS1 and MICB. S1C HLA‐E, ‐A, ‐B, and ‐C. S1D: HLA‐DRB1, ‐DQB1, and ‐DPB1. S1E: CD40, CD80, CD86 and PD‐L1. S1F: NLCR5, CIITA, INFg and TNF. [file TAN-106-e70390-s002.zip]

Archive with 6 entries (6 files):
- tan70390-sup-0002-FigureS1@SupFig1A.jpg
- tan70390-sup-0003-FigureS1@SupFig1B.jpg
- tan70390-sup-0004-FigureS1@SupFig1C.jpg
- tan70390-sup-0005-FigureS1@SupFig1D.jpg
- tan70390-sup-0006-FigureS1@SupFig1E.jpg
- tan70390-sup-0007-FigureS1@SupFig1F.jpg
