# Supplementary material for: HLA Class Ib and MICA/MICB Expression in Human Tissues and Cell Types: Reshuffling Immune Players
Source: HLA. 2025 Sep 10;106(3):e70390. doi: 10.1111/tan.70390 (PMC12422173; doi:10.1111/tan.70390)
Supplement: Supplementary file 3 — Figure S3: Single‐cell RNA sequencing (scRNA‐seq) data for 18 of the 21 target genes in 31 healthy human tissues. Transcriptional expression is normalised to transcripts per million protein coding genes and expressed as ‘nTPM’. S3A: HLA‐F, ‐G, MICA and MICB. S3B: HLA‐E, ‐A, ‐B and ‐C. S3C: HLA‐DRB1, ‐DQB1 and ‐DPB1. S3D: CD40, CD80 and CD86. S3E: NLCR5, CIITA, INFg and TNF. [file TAN-106-e70390-s003.zip]

Archive with 5 entries (5 files):
- tan70390-sup-0009-FigureS3@SupFig3A.jpg
- tan70390-sup-0010-FigureS3@SupFig3B.jpg
- tan70390-sup-0011-FigureS3@SupFig3C.jpg
- tan70390-sup-0012-FigureS3@SupFig3D.jpg
- tan70390-sup-0013-FigureS3@SupFig3E.jpg
