# Supplementary material for: HLA Class Ib and MICA/MICB Expression in Human Tissues and Cell Types: Reshuffling Immune Players
Source: HLA. 2025 Sep 10;106(3):e70390. doi: 10.1111/tan.70390 (PMC12422173; doi:10.1111/tan.70390)
Supplement: Supplementary file 4 — Table S1: Number of samples for each human organ and tissue from the ‘HPA RNA‐seq normal tissues’ project used for RNA‐seq analyses. Presence or absence of these organs and tissues in the scRNA‐seq project is indicated. Table S2: Cell type clusters corresponding to 15 different cell type groups used for single‐cell RNA sequencing (scRNA‐seq) in 31 healthy human tissues. Presence or absence of these tissues in the ‘HPA RNA‐seq normal tissues’ project is indicated. Table S3: mRNA expression for the 21 target genes in 95 individuals of the ‘HPA RNA‐seq normal tissues’ project. Values are expressed as reads per kilobase per million reads placed (RPKM) and approximate total reads mapped to gene transcript features (Count). Median, minimum, maximum and standard deviation are given for each gene. Table S4: Comparison of mRNA expression levels for the 21 target genes (Kruskal–Wallis one‐way ANOVA followed by a Dunn post hoc test). Plain and dash line squares highlight expression levels that are not significantly different. Table S5: Correlation values. (A), p‐values of correlation tests (B) and adjusted p‐values (C) for the mRNA expression patterns (‘HPA RNA‐seq normal tissues’ project) of the 21 target genes (Pearson test; simple correction for multiple comparisons). Table S6: scRNA‐seq results for 18 of the 21 target genes (no data for HLA‐F‐AS1, ‐H and PD‐L1) in different cell‐type groups in each tissue or organ [53]. Transcriptional expression is normalised to transcripts per million protein coding genes and expressed as ‘nTPM’. [file TAN-106-e70390-s001.xlsx]

## Sheet: Table S1
Tissue	Sample (N)	Include in the scRNA-seq data
adrenal	3	no
appendix	3	no
bone marrow	4	yes
brain	3	yes
colon	5	yes
duodenum	2	no
endometrium	3	yes
esophagus	3	yes
fat	3	yes
gall bladder	3	no
heart	4	yes
kidney	4	yes
liver	3	yes
lung	5	yes
lymph node	5	yes
ovary	2	yes
pancreas	2	yes
placenta	4	yes
prostate	4	yes
salivary gland	3	yes
skin	3	yes
small intestine	4	yes
spleen	4	yes
stomach	3	yes
testis	7	yes
thyroid	4	no
urinary bladder	2	no
Total	95

## Sheet: Table S2
Tissue	Cell type group	Cell type	Include in the HPA data
Adipose tissue			yes
	Adipocytes	Adipocytes
	Blood & immune cells	B-cells
		Dendritic cells
		Macrophages
		Monocytes
		Nk-cells
		T-cells
	Glial cells	Schwann cells
	Mesenchymal cells	Fibroblasts
	Muscle cells	Smooth muscle cells
Bone marrow			yes
	Blood & immune cells	B-cells
		Erythroid cells
		Macrophages
		Plasma cells
		T-cells
Brain			yes
	Glial cells	Astrocytes
		Microglial cells
		Oligodendrocyte precursor cells
		Oligodendrocytes
	Neuronal cells	Excitatory neurons
		Inhibitory neurons
Breast			no
	Adipocytes	Adipocytes
	Blood & immune cells	Macrophages
		T-cells
	Endothelial cells	Endothelial cells
	Glandular epithelial cells	Breast glandular cells
		Breast myoepithelial cells
	Mesenchymal cells	Fibroblasts
	Muscle cells	Smooth muscle cells
Bronchus			no
	Glandular epithelial cells	Basal respiratory cells
		Ciliated cells
		Club cells
		Ionocytes
	Muscle cells	Smooth muscle cells
Colon			yes
	Blood & immune cells	T-cells
	Endocrine cells	Enteroendocrine cells
	Glandular epithelial cells	Distal enterocytes
		Intestinal goblet cells
		Paneth cells
	Undifferentiated cells	Undifferentiated cells
Endometrium			yes
	Blood & immune cells	Macrophages
		T-cells
	Endothelial cells	Endothelial cells
	Glandular epithelial cells	Ciliated cells
		Glandular and luminal cells
	Mesenchymal cells	Endometrial stromal cells
	Muscle cells	Smooth muscle cells
Esophagus			yes
	Blood & immune cells	B-cells
		Macrophages
		Plasma cells
		T-cells
	Endothelial cells	Endothelial cells
	Glial cells	Schwann cells
	Mesenchymal cells	Fibroblasts
	Muscle cells	Smooth muscle cells
	Squamous epithelial cells	Basal squamous epithelial cells
		Squamous epithelial cells
Eye			no
	Glial cells	Muller glia cells
	Neuronal cells	Bipolar cells
		Cone photoreceptor cells
		Horizontal cells
		Rod photoreceptor cells
Fallopian tube			no
	Blood & immune cells	Granulocytes
		Macrophages
		Neutrophils
		Plasma cells
		T-cells
	Endothelial cells	Endothelial cells
		Lymphatic endothelial cells
	Glandular epithelial cells	Ciliated cells
		Secretory cells
	Mesenchymal cells	Fibroblasts
	Muscle cells	Smooth muscle cells
Heart muscle			yes
	Endothelial cells	Endothelial cells
	Mesenchymal cells	Fibroblasts
	Muscle cells	Cardiomyocytes
Kidney			yes
	Blood & immune cells	B-cells
		Macrophages
		T-cells
	Specialized epithelial cells	Collecting duct cells
		Distal tubular cells
		Proximal tubular cells
Liver			yes
	Blood & immune cells	B-cells
		Erythroid cells
		Kupffer cells
		Plasma cells
		T-cells
	Endothelial cells	Endothelial cells
	Mesenchymal cells	Fibroblasts
	Muscle cells	Smooth muscle cells
	Specialized epithelial cells	Cholangiocytes
		Hepatocytes
Lung			yes
	Blood & immune cells	B-cells
		Granulocytes
		Macrophages
		T-cells
	Endothelial cells	Endothelial cells
	Glandular epithelial cells	Ciliated cells
		Club cells
	Mesenchymal cells	Fibroblasts
	Muscle cells	Smooth muscle cells
	Specialized epithelial cells	Alveolar cells type 1
		Alveolar cells type 2
Lymph node			yes
	Blood & immune cells	B-cells
		T-cells
	Mixed cell types	Mixed cell types
Ovary			yes
	Blood & immune cells	Mixed immune cells
	Endothelial cells	Endothelial cells
		Lymphatic endothelial cells
	Germ cells	Oocytes
	Mesenchymal cells	Ovarian stromal cells
	Mesenchymal cells	Ovarian stromal cells
	Muscle cells	Smooth muscle cells
	Specialized epithelial cells	Granulosa cells
Pancreas			yes
	Blood & immune cells	Macrophages
		Mixed immune cells
	Endocrine cells	Pancreatic endocrine cells
	Endothelial cells	Endothelial cells
	Glandular epithelial cells	Exocrine glandular cells
	Mesenchymal cells	Fibroblasts
	Mixed cell types	Mixed cell types
	Specialized epithelial cells	Ductal cells
PBMC			no
	Blood & immune cells	B-cells
		Dendritic cells
		Macrophages
		Monocytes
		Nk-cells
		Platelets
		T-cells
Placenta			yes
	Blood & immune cells	Hofbauer cells
		Mixed immune cells
		T-cells
	Endothelial cells	Endothelial cells
	Mesenchymal cells	Fibroblasts
	Muscle cells	Smooth muscle cells
	Trophoblast cells	Cytotrophoblasts
		Extravillous trophoblasts
		Syncytiotrophoblasts
Prostate			yes
	Blood & immune cells	Macrophages
		T-cells
	Endothelial cells	Endothelial cells
	Glandular epithelial cells	Basal prostatic cells
		Club cells
		Prostatic glandular cells
	Mesenchymal cells	Fibroblasts
	Mixed cell types	Mixed cell types
	Muscle cells	Smooth muscle cells
Rectum			no
	Blood & immune cells	Mixed immune cells
	Endocrine cells	Enteroendocrine cells
	Glandular epithelial cells	Distal enterocytes
		Intestinal goblet cells
		Paneth cells
	Undifferentiated cells	Undifferentiated cells
Salivary gland			yes
	Blood & immune cells	B-cells
		Macrophages
		Mixed immune cells
		Plasma cells
		T-cells
	Endothelial cells	Endothelial cells
	Glandular epithelial cells	Mucus glandular cells
		Serous glandular cells
	Mesenchymal cells	Fibroblasts
	Muscle cells	Smooth muscle cells
	Specialized epithelial cells	Salivary duct cells
Skeletal muscle			no
	Blood & immune cells	Macrophages
		T-cells
	Endothelial cells	Endothelial cells
	Mesenchymal cells	Fibroblasts
	Mixed cell types	Mixed cell types
	Muscle cells	Skeletal myocytes
		Smooth muscle cells
Skin			yes
	Blood & immune cells	B-cells
		Granulocytes
		Langerhans cells
		Macrophages
		T-cells
	Endothelial cells	Endothelial cells
	Mesenchymal cells	Fibroblasts
	Muscle cells	Smooth muscle cells
	Pigment cells	Melanocytes
	Squamous epithelial cells	Basal keratinocytes
	Squamous epithelial cells	Suprabasal keratinocytes
Small intestine			yes
	Blood & immune cells	Mixed immune cells
	Endocrine cells	Enteroendocrine cells
	Glandular epithelial cells	Intestinal goblet cells
		Paneth cells
		Proximal enterocytes
	Undifferentiated cells	Undifferentiated cells
Spleen			yes
	Blood & immune cells	B-cells
		Macrophages
		Plasma cells
		T-cells
Stomach			yes
	Blood & immune cells	B-cells
		Macrophages
		Plasma cells
		T-cells
	Glandular epithelial cells	Gastric mucus-secreting cells
	Mesenchymal cells	Fibroblasts
Testis			yes
	Blood & immune cells	Macrophages
	Endocrine cells	Leydig cells
		Endothelial cells
	Germ cells	Early spermatids
		Late spermatids
		Spermatocytes
	Mesenchymal cells	Peritubular cells
	Specialized epithelial cells	Sertoli cells
Thymus			no
	Blood & immune cells	B-cells
		Macrophages
		Plasma cells
	Blood & immune cells	T-cells
	Endothelial cells	Endothelial cells
	Mesenchymal cells	Fibroblasts
	Muscle cells	Smooth muscle cells
	Specialized epithelial cells	Mesothelial cells
Tongue			no
	Blood & immune cells	Granulocytes
		Macrophages
		T-cells
	Endothelial cells	Endothelial cells
	Glandular epithelial cells	Serous glandular cells
	Muscle cells	Smooth muscle cells
	Squamous epithelial cells	Basal keratinocytes
		Suprabasal keratinocytes
Vascular			no
	Blood & immune cells	Macrophages
		T-cells
	Endothelial cells	Endothelial cells
	Glial cells	Schwann cells
	Mesenchymal cells	Fibroblasts
	Muscle cells	Smooth muscle cells

## Sheet: Table S3
tissu	biosample	RPKM_HLA-E	Count_HLA-E	RPKM_HLA-F	Count_HLA-F	RPKM_HLA-F-AS1	Count_HLA-F-AS1	RPKM_HLA-G	Count_HLA-G	RPKM_HLA-H	Count_HLA-H	RPKM_MICA	Count_MICA	RPKM_MICB	Count_MICB	RPKM_HLA-A	Count_HLA-A	RPKM_HLA-B	Count_HLA-B	RPKM_HLA-C	Count_HLA-C	RPKM_HLA-DRB1	Count_HLA-DRB1	RPKM_HLA-DQB1	Count_HLA-DQB1	RPKM_HLA-DPB1	Count_HLA-DPB1	RPKM_CD40	Count_CD40	RPKM_CD80	Count_CD80	RPKM_CD86	Count_CD86	RPKM_PD-L1	Count_PD-L1	RPKM_NLRC5	Count_NLRC5	RPKM_CIITA	Count_CIITA	RPKM_IFNG	Count_IFNG	RPKM_TNF	Count_TNF
adrenal	SAMEA2145544	66.441	664389	2.711	53374	0.811	5048	0.675	3621	16.203	90246	2.751	21547	0.374	3208	60.788	319913	132.306	696301	84.403	437304	38.775	154158	7.029	38212	4.976	65918	2.881	26035	0.359	6208	2.297	21945	1.286	15979	1.623	41389	0.706	28127	0	0	0.205	1120
	SAMEA2146411	64.436	738056	4.032	90907	1.615	11509	0.503	3086	48.922	312125	6.908	61984	0.309	3033	238.2	1435941	154.844	933444	194.6	1154899	52.499	239079	10.873	67705	7.123	108089	3.327	34436	0.544	10757	1.449	15854	1.241	17658	1.306	38147	0.612	27888	0.047	213	0.958	6009
	SAMEA2162841	129.059	1675893	8.721	222954	1.591	12854	1.836	12783	47.271	341914	3.32	33776	0.584	6504	173.208	1183745	349.578	2389105	195.437	1314937	137.326	708988	25.478	179853	59.757	1027958	3.476	40791	0.363	8141	3.542	43932	1.241	20014	3.97	131467	1.938	100209	1.001	5137	0.54	3836
appendix	SAMEA1966682	196.807	1935314	14.056	272100	1.659	10153	3.457	18222	9.796	53658	4.157	32026	3.314	27957	89.646	463950	485.458	2512431	34.046	173468	89.978	351783	2.434	13013	52.041	677931	18.12	161015	2.261	38403	20.805	195435	10.304	125882	17.476	438251	10.143	397129	5.447	21172	3.378	18189
	SAMEA2142670	206.054	1867293	11.036	196884	1.25	7049	6.452	31344	70.488	355802	3.707	26319	2.608	20275	233.247	1112447	484.895	2312658	484.328	2274107	129.706	467323	31.964	157463	40.018	480411	10.236	83823	2.381	37266	20.677	178987	7.061	79501	12.053	278530	5.87	211789	0.618	2213	1.041	5165
	SAMEA2151358	228.044	2697010	22.427	522152	4.058	29867	3.824	24244	28.034	184675	4.068	37686	2.991	30351	132.641	825606	344.095	2141777	291.129	1783975	311.428	1464360	113.878	732138	82.477	1292184	12.443	132975	1.252	25580	8.072	91190	2.592	38084	15.739	474688	10.945	515378	0.227	1061	2.572	16656
bone marrow	SAMEA2149004	140.153	3027820	5.604	238336	1.518	20410	4.918	56957	93.168	1121127	1.065	18022	3.817	70746	317.986	3615488	303.812	3454329	370.533	4147558	39.885	342579	38.964	457589	7.262	207828	0.243	4751	0.419	15643	1.77	36518	0.506	13583	10.379	571788	0.955	82113	0.255	2180	3.079	36426
	SAMEA2154529	172.53	4163537	6.727	319580	0.978	14686	2.589	33496	31.71	426239	3.348	63295	4.961	102714	155.488	1974819	663.915	8432241	475.034	5939677	17.833	171104	0	0	9.908	316735	0.989	21576	0.126	5251	0.988	22772	0.117	3510	20.465	1259437	4.091	393078	6.045	57664	28.672	378851
	SAMEA2162823	243.886	4555932	9.583	352416	2.182	25364	3.683	36887	70.822	736920	1.905	27883	3.443	55183	288.733	2838696	234.848	2308920	275.815	2669610	55.137	409509	25.057	254456	5.952	147298	0.391	6606	0.265	8544	2.297	40994	0.658	15275	22.528	1073184	0.835	62100	4.608	34026	13.811	141266
	SAMEA2163105	229.169	5306737	7.425	338473	1.511	21769	2.976	36939	62.355	804274	0.618	11208	3.573	70972	233.008	2839715	505.906	6165569	19.616	235353	2.123	19547	0.068	854	13.159	403672	0.742	15525	0.396	15826	3.664	81055	1.788	51454	9.833	580665	0.982	90581	2.662	24366	9.781	124008
brain	SAMEA2145743	46.209	629933	1.602	43003	0.393	3338	0.803	5869	6.218	47213	1.745	18640	0.589	6889	37.915	272025	80.381	576711	46.891	331208	9.259	50181	0.116	857	5.987	108125	1.177	14504	0.248	5846	3.009	39182	0.846	14327	1.362	47340	0.582	31562	0	0	1.256	9378
	SAMEA2154665	75.793	780988	2.609	52915	0.818	5247	2.469	13639	31.292	179602	0.847	6835	0.363	3205	109.75	595191	138.926	753414	79.612	425049	7.668	31413	0.244	1366	6.018	82152	0.735	6848	0.255	4537	1.853	18235	0.738	9448	2.057	54047	0.509	20895	0.133	543	0.391	2205
	SAMEA2157437	34.737	546117	0.786	24332	0.06	591	0.514	4330	6.979	61114	1.438	17713	0.167	2253	28.883	238984	22.36	185005	4.769	38847	0.467	2917	0.035	296	0.403	8401	0.504	7166	0.368	9987	1.691	25399	0.698	13627	0.799	32049	0.166	10372	0.016	101	2.314	19922
colon	SAMEA1968540	167.238	5267242	10.601	657287	1.509	29582	6.267	105822	62.181	1090862	2.815	69457	0.887	23961	275.414	4565273	559.917	9281196	406.769	6637987	267.721	3352418	81.433	1394237	52.467	2189068	6.492	184749	0.809	44029	6.175	185768	1.681	65773	5.111	410467	2.396	300404	0.085	1057	0.223	3851
	SAMEA2142348	157.626	3076937	9.959	382722	1.043	12666	30.245	316509	34.828	378687	4.433	67790	0.605	10126	199.644	2051074	706.329	7256571	356.932	3610088	219.513	1703644	67.531	716610	18.829	486915	2.354	41519	0.605	20405	3.193	59542	0.678	16442	5.411	269373	1.511	117444	0.123	951	0.419	4481
	SAMEA2152568	132.423	1202393	13.084	233876	0.977	5519	1.638	7974	53.694	271562	3.526	25079	0.344	2678	409.609	1957429	316.917	1514475	38.447	180876	4.319	15591	7.133	35207	4.068	48937	1.811	14856	0.433	6794	0.584	5069	0.557	6283	3.779	87502	0.498	18017	0.111	398	0.077	385
	SAMEA2152798	119.865	2056656	10.063	339893	0.553	5907	5.994	55133	90.336	863358	1.628	21880	0.992	14604	353.36	3190945	314.228	2837573	225.86	2007931	6.448	43989	0.006	52	14.239	323648	1.274	19756	0.366	10840	1.626	26652	0.494	10522	5.409	236654	0.756	51677	0.05	338	0.192	1801
	SAMEA2156266	112.216	1166934	10.775	220592	1.427	9235	25.919	144499	25.285	146460	2.341	19072	0.391	3489	166.107	909103	517.853	2834210	48.341	260467	16.047	66346	21.009	118767	8.611	118626	1.778	16704	0.479	8605	1.473	14635	0.625	8076	3.734	99029	0.592	24509	0	0	0.386	2198
duodenum	SAMEA2144835	102.77	1147986	11.041	242787	0.817	5679	3.851	23064	22.368	139174	1.197	10476	0.647	6198	116.905	687278	293.326	1724451	34.252	198241	50.512	224333	0.607	3686	13.012	192549	2.972	30001	0.442	8523	1.577	16831	1.167	16200	4.053	115459	3.088	137345	0.119	524	0.945	5777
	SAMEA2153946	100.297	985196	13.563	262282	1.21	7394	2.302	12122	49.836	272671	6.456	49684	1.267	10678	323.863	1674282	208.678	1078809	188.707	960423	24.902	97253	0.632	3374	19.37	252057	4.758	42232	0.684	11612	1.652	15505	1.482	18088	3.36	84178	2.737	107038	0.056	219	1.084	5829
endometrium	SAMEA1968189	149.14	1197910	6.205	98117	2.306	11525	4.547	19579	66.403	297083	7.45	46879	1.062	7321	201.281	850874	308.428	1303816	286.553	1192544	69.346	221452	17.585	76782	12.972	138024	3.726	27040	0.377	5225	1.274	9778	0.403	4020	4.409	90316	1.163	37198	0.123	389	4.649	20445
	SAMEA2155974	122.129	1324728	6.811	145430	2.382	16078	1.986	11546	28.541	172438	7.89	67049	0.288	2683	157.977	901849	79.719	455092	21.432	120451	30.338	130834	7.333	43238	7.431	106778	5.467	53589	0.305	5709	0.501	5190	1.521	20496	2.497	69080	1.674	72305	0.125	535	0.201	1191
	SAMEA2156099	100.337	2011121	3.958	156192	0.766	9553	1.25	13428	27.488	306891	6.769	106287	0.735	12642	104.918	1106777	194.327	2049942	121.333	1260066	65.402	521191	29.42	320559	9.018	239459	2.726	49368	0.372	12891	1.246	23853	1.015	25265	2.448	125109	0.679	54175	0.025	195	0.064	705
esophagus	SAMEA2147975	84.554	1616255	1.959	73702	0.829	9866	1.521	15586	17.349	184717	2.351	35207	0.27	4433	80.389	808736	111.573	1122459	54.311	537908	53.932	409879	16.634	172849	11.026	279197	1.984	34272	0.28	9241	1.468	26814	1.552	36847	2.083	101548	0.652	49594	0	0	0.129	1350
	SAMEA2156670	99.314	2040211	1.905	77057	0.466	5960	2.878	31699	20.076	229727	4.365	70250	0.254	4484	52.737	570182	124.781	1349108	56.401	600329	57.117	466508	20.772	231971	3.99	108589	2.761	51256	0.307	10880	1.041	20426	1.184	30227	2.598	136087	0.825	67468	0.074	604	0.233	2618
	SAMEA2158800	162.372	2795495	4.673	158399	0.94	10070	2.726	25160	20.388	195515	3.889	52457	0.747	11034	66.9	606190	256.108	2320614	188.495	1681457	22.466	153782	0.029	272	11.103	253229	4.353	67728	0.307	9126	1.402	23063	1.661	35525	4.111	180480	1.132	77620	0.199	1352	0.837	7888
fat	SAMEA2142680	232.964	2730008	8.733	201465	0.894	6521	2.441	15336	14.248	92999	4.61	42326	0.781	7852	78.484	484051	136.712	843170	54.392	330258	1.524	7099	0.104	661	10.227	158766	8.286	87746	0.301	6099	0.882	9868	0.612	8916	5.587	166977	1.145	53433	0.039	180	0.235	1510
	SAMEA2153980	191.734	1562604	4.64	74438	0.886	4493	2.478	10826	28.755	130536	5.091	32505	0.448	3130	163.693	702123	263.874	1131826	176.874	746887	15.771	51103	0.708	3138	14.001	151156	4.795	35315	0.473	6664	0.837	6518	1.008	10209	2.389	49641	1.247	40469	0.094	304	0.191	852
	SAMEA2154125	201.307	3016843	4.94	145737	1.139	10624	2.32	18643	27.994	233675	4.665	54763	0.264	3400	159.122	1255037	259.036	2043084	186.79	1450402	13.892	82770	0.438	3571	13.41	266222	4.531	61361	0.523	13527	0.522	7474	0.571	10629	2.377	90834	1.291	77025	0	0	0.086	708
gall bladder	SAMEA2146982	168.07	2829164	5.299	175603	1.351	14150	2.464	22240	47.217	442717	5.232	68990	1.003	14481	208.251	1844952	332.016	2941423	104.097	907915	164.731	1102477	42.926	392804	37.184	829180	4.472	68025	0.65	18886	12.235	196740	3.229	67538	5.994	257290	2.459	164824	0.209	1388	0.642	5920
	SAMEA2159912	217.928	4656437	10.599	445844	1.037	13794	3.519	40306	52.693	627124	5.116	85644	1.001	18340	320.658	3605923	410.38	4614875	40.823	451946	86.514	734947	21.255	246880	22.965	650021	6.348	122564	0.397	14640	3.716	75838	0.954	25320	5.129	279472	2.744	233401	0.482	4073	1.182	13829
	SAMEA2163459	162.473	3011314	7.473	272667	0.836	9642	1.905	18929	18.027	186108	6.494	94296	1.191	18934	121.797	1188073	350.426	3418238	163.977	1574698	82.081	604847	64.908	653980	23.143	568231	5.258	88063	0.651	20832	6.038	106909	4.341	99965	5.22	246704	3.388	250032	0.141	1032	1.194	12118
heart	SAMEA2151741	91.653	1991826	3.955	169205	2.021	27328	1.454	16945	39.909	483099	5.107	86942	0.545	10156	119.732	1369454	92.531	1058342	69.518	782791	90.691	783609	18.636	220160	12.695	365476	2.801	55010	0.805	30203	1.67	34660	5.597	151110	3.157	174971	0.994	85984	0.013	110	0.286	3409
	SAMEA2154361	50.046	909908	2.812	100666	1.344	15211	1.614	15732	29.156	295266	2.501	35621	0.18	2814	127.087	1216077	57.114	546514	7.386	69580	4.68	33828	5.514	54501	4.552	109633	1.33	21845	0.682	21407	0.465	8070	4.425	99955	1.277	59188	0.369	26729	0.085	610	0.143	1425
	SAMEA2155550	97.773	1950661	3.211	126097	1.72	21359	1.454	15553	24.637	273783	2.491	38926	0.698	11948	79.076	830312	75.959	797584	45.541	470764	29.631	235040	3.994	43315	8.218	217188	3.464	62451	0.452	15567	0.66	12586	2.168	53732	1.801	91643	0.538	42695	0	0	0.366	4001
	SAMEA2159607	57.739	1082876	2.178	80433	0.798	9318	0.759	7634	5.006	52296	3.035	44591	0.229	3683	24.937	246147	43.746	431800	3.078	29913	4.462	33275	7.142	72816	5.559	138121	1.391	23567	0.469	15196	0.373	6680	2.136	49761	1.129	54011	0.309	23043	0	0	0.113	1162
kidney	SAMEA1970526	102.519	1058829	2.812	57167	0.667	4289	1.137	6297	39.905	229566	4.867	39380	0.471	4169	236.771	1287013	136.316	740969	25.628	137144	18.527	76078	27.774	155939	4.083	55868	2.534	23653	0.326	5823	0.474	4678	0.425	5459	1.003	26426	1.04	42761	0.066	269	0.172	974
	SAMEA2145774	89.473	602124	3.33	44123	1.106	4633	1.39	5015	34.942	130979	3.716	19592	0.403	2326	140.185	496509	172.053	609377	168.399	587180	96.527	258267	42.097	154004	14.931	133112	3.075	18699	0.238	2772	0.804	5170	0.654	5471	1.49	25567	1.499	40150	0	0	0.202	743
	SAMEA2159080	109.896	1563728	2.746	76928	0.503	4451	1.311	9998	29.039	230158	1.443	16087	0.51	6226	124.005	928649	67.918	508629	8.452	62314	8.509	48136	0.1	772	8.443	159143	2.575	33112	0.359	8823	0.828	11249	0.787	13907	1.147	41612	1.092	61864	0.018	101	0.309	2405
	SAMEA2162328	105.67	1034566	2.86	55121	0.404	2461	1.603	8416	33.646	183488	3.042	23333	0.349	2932	108.027	556639	164.655	848427	10.542	53478	87.855	341981	14.094	75012	7.587	98399	2.485	21989	0.384	6500	0.453	4237	0.753	9157	0.93	23227	0.949	36977	0	0	0.421	2258
liver	SAMEA2145122	90.115	706308	2.268	34998	0.375	1830	1.08	4537	15.447	67436	2.279	13996	0.159	1069	68.562	282821	135.536	559094	104.85	425799	24.622	76726	24.785	105602	22.177	230266	3.15	22308	0.452	6121	3.145	23547	1.159	11285	0.923	18456	0.495	15458	0.162	502	0.428	1835
	SAMEA2155590	43.022	590904	2.09	56513	0.409	3499	0.505	3720	11.821	90434	1.874	20162	0.272	3200	37.05	267821	106.179	767532	96.371	685825	42.195	230418	4.079	30459	9.36	170314	3.108	38578	0.182	4312	1.714	22491	0.552	9418	0.504	17650	0.256	14010	0.078	421	0.073	552
	SAMEA2162895	71.838	1424067	1.969	76854	0.192	2371	2.084	22147	24.739	273158	1.165	18091	0.203	3454	102.29	1067190	63.526	662758	121.398	1246882	55.01	433552	28.16	303457	4.125	108319	4.14	74153	0.501	17142	3.062	57978	0.444	10931	0.881	44532	0.325	25676	0.251	1970	0.619	6723
lung	SAMEA2142363	584.758	2991511	12.767	128580	2.543	8097	12.48	34227	72.046	205299	8.709	34903	1.394	6120	243.064	654436	820.149	2208203	600.431	1591538	678.363	1379760	147.556	410355	67.879	460020	11.497	53149	0.676	5973	6	29323	2.863	18197	9.146	119315	4.263	86831	0.1	202	1.332	3732
	SAMEA2144333	290.582	5188891	9.837	345815	1.901	21123	4.743	45405	19.116	190132	12.289	171914	2.44	37375	130.871	1229929	178.649	1678949	321.919	2978467	170.45	1210127	31.997	310605	66.91	1582785	7.746	124994	0.82	25306	4.732	80711	4.774	105915	4.842	220505	4.398	312707	0.561	3963	1.903	18603
	SAMEA2147920	366.763	5668534	10.87	330725	1.083	10418	5.104	42290	22.811	196379	6.745	81664	1.859	24650	124.667	1014069	587.435	4778341	605.207	4846511	507.977	3121453	145.858	1225475	71.786	1469790	8.071	112718	0.823	21964	8.172	120644	4.051	77796	5.528	217887	2.795	171965	0.465	2838	1.082	9154
	SAMEA2155770	368.205	3742363	19.515	390476	1.65	10436	7.22	39341	102.462	580068	7.09	56457	1.953	17031	518.371	2772867	1143.39	6116211	825.538	4347433	845.975	3418542	322.016	1779194	58.498	787628	8.786	80691	1.369	24038	6.061	58842	3.087	38976	8.144	211074	4.83	195434	1.295	5201	4.355	24234
	SAMEA2158569	370.166	5436582	18.756	542279	2.396	21901	12.16	95741	102.685	840034	8.56	98488	1.423	17932	348.78	2695961	831.167	6424655	313.419	2385036	261.749	1528415	131.536	1050180	38.616	751310	10.393	137933	1.32	33493	4.771	66929	4.449	81184	12.44	465911	5.332	311784	0.409	2372	1.174	9439
lymph node	SAMEA1965299	232.474	5422099	13.651	626812	1.793	26020	3.872	48411	50.805	660026	1.708	31203	7.427	148613	182.164	2236088	676.214	8300597	162.124	1959204	245.626	2277694	130.476	1654301	46.94	1450328	23.381	492765	3.252	131002	16.04	357366	4.57	132412	18.859	1121700	11.546	1072140	5.332	49158	3.366	42982
	SAMEA2149876	227.283	3208899	13.267	368745	3.309	29072	9.265	70126	94.841	745837	2.582	28556	4.574	55395	283.635	2107569	311.619	2315501	295.975	2165131	165.68	930010	52.508	403000	68.554	1282178	20.235	258151	2.216	54047	9.864	133036	3.013	52846	14.962	538691	11.158	627192	1.026	5725	4.424	34202
	SAMEA2150385	263.049	3752549	22.728	638293	2.763	24526	3.573	27328	11.825	93964	4.267	47687	3.485	42653	78.881	592237	322.698	2422800	21.404	158205	56.592	320973	5.262	40804	86.021	1625627	17.501	225605	1.361	33532	6.361	86687	2.215	39261	17.69	643545	9.591	544726	0.469	2642	3.873	30250
	SAMEA2152719	326.392	7107477	23.537	1008998	3.369	45660	5.157	60208	63.086	765190	3	51179	4.373	81686	363.462	4165503	426.158	4884046	56.196	634049	4.429	38348	0.231	2735	55.631	1604790	20.895	411160	1.69	63576	6.802	141481	5.253	142104	27.816	1544695	18.043	1564306	2.781	23942	6.143	73247
	SAMEA2155628	432.585	10065971	29.308	1342585	1.803	26112	12.18	151941	140.087	1815695	5.242	95558	3.651	72891	443.468	5430995	1772.28	21704517	393.453	4743703	1014.41	9384786	482.302	6100893	164.077	5057775	13.515	284178	0.964	38742	15.717	349351	2.839	82074	19.709	1169520	5.764	534024	6.108	56187	1.598	20354
ovary	SAMEA2145245	94.523	2173163	3.309	149786	1.837	26279	1.33	16398	28.847	369415	3.227	58125	0.383	7550	104.1	1259619	128.894	1559621	14.412	171677	26.212	239600	6.077	75957	9.739	296609	5.63	116965	0.275	10910	0.917	20135	1	28574	2.04	119609	0.636	58201	0.141	1278	0.211	2661
	SAMEA2155371	55.953	1223696	1.835	79013	1.53	20826	0.835	9790	7.354	89582	2.76	47283	0.082	1533	21.246	244540	40.758	469135	7.889	89390	2.86	24869	0.12	1429	3.722	107845	7.762	153397	0.225	8486	0.321	6711	0.508	13812	1.221	68081	0.335	29146	0	0	0	0
pancreas	SAMEA2151405	10.5	257222	0.406	19601	0.076	1164	0.247	3240	2.663	36343	0.421	8076	0.014	303	15.14	195199	14.053	181184	3.323	42181	3.452	33622	0.81	10781	1.851	60073	1.177	26065	0.069	2913	0.189	4427	0.228	6936	0.221	13804	0.084	8178	0.019	180	0.02	270
	SAMEA2153347	10.869	215587	0.473	18471	0.051	627	0.442	4699	4.678	51685	0.704	10941	0.031	531	14.522	151602	10.629	110956	4.13	42447	10.742	84711	2.905	31328	2.333	61292	1.621	29057	0.098	3347	0.188	3568	0.111	2737	0.251	12681	0.096	7605	0	0	0	0
placenta	SAMEA2142853	134.724	2722153	2.674	106359	0.528	6641	35.631	385960	26.455	297742	4.556	72115	1.268	21982	155.55	1654129	97.586	1037738	8.54	89403	18.931	152080	8.736	95951	4.05	108414	2.86	52216	0.327	11412	15.755	304082	3.123	78404	1.29	66458	0.186	14994	0.05	400	0.163	1804
	SAMEA2149398	179.926	3400168	2.977	110770	0.556	6537	34.999	354570	36.068	379655	1.898	28093	0.15	2439	111.574	1109686	242.791	2414737	152.317	1491401	13.348	100290	10.646	109365	5.194	130036	5.218	89102	0.562	18352	4.593	82919	4.189	98345	2.043	98475	0.498	37483	0.296	2214	0.914	9457
	SAMEA2153307	194.197	4312477	2.581	112823	0.461	6367	41.385	492686	5.181	64082	2.717	47265	1.397	26607	22.166	259058	202.947	2371913	19.852	228411	18.152	160267	5.626	67917	3.89	114447	4.085	81970	0.501	19230	4.562	96773	2.701	74521	1.631	92360	0.39	34475	0	0	0.405	4924
	SAMEA2162568	115.616	2081796	2.994	106129	0.373	4185	5.383	51961	24.141	242123	2.013	28395	0.676	10443	99.221	940272	198.647	1882491	16.477	153723	5.676	40632	4.825	47227	1.257	29992	5.644	91834	0.484	15056	3.592	61775	7.902	176767	1.572	72193	0.319	22872	0.021	152	0.326	3216
prostate	SAMEA2153427	70.176	799521	3.866	86717	1.072	7604	0.961	5867	16.653	105682	1.945	17364	0.188	1835	95.398	572020	109.432	656173	26.815	158293	8.645	39158	0.213	1322	10.924	164867	5.073	52229	0.364	7169	0.489	5325	0.737	10436	2.024	58795	0.985	44680	0.067	303	0.16	999
	SAMEA2155984	82.455	1126901	4.898	131773	1.481	12594	1.014	7432	11.875	90396	4.133	44248	0.41	4806	76.357	549224	168.368	1211052	39.195	277551	8.081	43908	15.361	114124	12.734	230544	5.994	74019	0.366	8645	1.112	14513	0.814	13826	2.62	91314	1.407	76545	0.025	137	0.587	4395
	SAMEA2159368	50.695	498242	2.075	40155	0.968	5918	0.594	3129	5.599	30649	4.494	34600	0.257	2168	30.521	157871	100.915	521986	127.326	648382	6.111	23877	12.5	66782	11.653	151719	4.74	42093	0.342	5811	0.619	5815	0.422	5149	1.124	28175	0.573	22402	0.127	493	0.324	1746
	SAMEA2162946	102.037	1029718	4.635	92088	1.296	8141	1.28	6923	11.8	66327	4.438	35084	0.299	2587	97.837	519629	243.032	1290788	176.028	920409	64.767	259859	16.438	90178	6.322	84518	5.009	45679	0.459	8007	0.599	5778	0.762	9554	1.899	48866	0.887	35657	0.328	1310	0.651	3599
salivary gland	SAMEA1968832	30.228	829196	2.169	117115	0.477	8141	0.433	6362	8.233	125803	0.157	3375	0.05	1187	37.207	537160	66.641	962098	43.487	618090	21.077	229869	2.531	37742	5.793	210520	2.535	62837	0.116	5475	0.401	10506	0.252	8578	0.945	66109	0.548	59799	0.016	170	0.288	4325
	SAMEA2150585	37.754	797608	2.492	103642	0.345	4532	0.621	7030	6.283	73930	1.11	18366	0.122	2220	23.608	262489	119.208	1325442	51.185	560286	2.654	22291	0	0	3.471	97146	2.977	56837	0.127	4643	0.221	4469	0.305	8000	1.958	105507	0.672	56504	0	0	0.217	2509
	SAMEA2151887	125.91	2950654	10.998	507398	1.017	14836	2.004	25181	18.154	236964	2.799	51389	0.265	5325	114.579	1413174	499.091	6155600	39.174	475659	27.867	259643	30.293	385918	20.724	643372	5.121	108439	0.28	11318	0.696	15579	0.561	16331	5.43	324514	1.978	184507	0.654	6059	0.817	10483
skin	SAMEA2145893	143.94	3161222	9.165	396237	1.115	15236	3.506	41284	60.512	740246	2.444	42051	0.232	4369	322.478	3727388	346.483	4004854	164.433	1871122	58.698	512533	24.633	294095	15.072	438491	4.214	83637	0.407	15426	0.475	9966	0.256	6979	10.117	566643	1.607	140527	0.012	101	1.104	13273
	SAMEA2147596	137.815	2538400	5.138	186303	1.217	13945	4.211	41582	57.079	585598	0.874	12614	0.208	3292	232.75	2256236	185.015	1793501	15.701	149840	14.071	103045	0.584	5844	14.012	341897	5.261	87560	0.317	10100	0.82	14430	0.301	6886	6.306	296192	1.206	88418	0	0	1.221	12313
	SAMEA2163623	167.882	3549105	8.454	351854	1.582	20810	2.515	28504	15.311	180292	3.635	60203	0.176	3188	120.732	1343284	216.38	2407491	15.63	171206	45.834	385241	12.222	140459	6.718	188145	5.408	103309	0.319	11661	0.972	19623	0.272	7137	11.569	623684	1.375	115752	0.012	101	1.4	16210
small intestine	SAMEA2152474	100.141	1109316	11.89	259302	1.106	7622	1.647	9781	22.106	136402	4.779	41473	1.088	10340	146.186	852274	539.123	3143125	238.833	1370803	24.621	108438	0.077	464	22.962	336962	2.342	23447	0.327	6254	1.776	18792	0.722	9941	3.037	85792	3.686	162584	0.037	163	0.388	2352
	SAMEA2153733	150.43	2127948	18.915	526734	1.816	15985	2.291	17375	84.104	662680	1.215	13463	0.995	12069	390.414	2906587	536.435	3993701	87.193	639070	67.866	381685	1.531	11774	27.599	517178	2.523	32250	0.395	9639	3.776	51025	1.075	18894	4.85	174968	5.064	285193	0.141	791	0.402	3115
	SAMEA2153932	116.441	1492077	9.608	242372	0.853	6800	1.742	11968	27.222	194297	4.678	46962	0.789	8676	145.178	979076	414.322	2794185	262.937	1745727	270.674	1378981	92.215	642354	27.503	466864	2.236	25892	0.368	8136	2.951	36121	1.023	16287	4.274	139675	3.684	187928	0	0	0.19	1332
	SAMEA2161836	135.973	1570973	16.435	373801	1.613	11597	5.82	36049	79.212	509765	4.542	41110	1.026	10174	281.826	1713684	513.437	3122026	273.822	1639172	187.48	861192	101.847	639666	23.825	364645	3.927	41003	0.727	14503	3.079	33979	1.567	22492	4.395	129486	3.825	175953	0.352	1609	1.255	7942
spleen	SAMEA2146236	493.523	8412390	35.42	1188564	2.468	26184	9.086	83032	38.937	369684	7.34	98014	3.326	48635	220.578	1978826	607.966	5454104	28.2	249058	14.943	101267	0.382	3544	65.742	1484513	7.82	120453	0.798	23489	8.168	133003	4.744	100469	26.511	1152401	11.699	793971	0.27	1818	0.675	6300
	SAMEA2153031	430.912	7078739	30.633	990662	3.814	38994	15.243	134245	79.229	724959	8.468	108980	3.402	47940	293.968	2541557	779.661	6740713	38.324	326193	598.148	3906639	255.628	2282787	61.799	1344861	14.041	208424	1.526	43310	9.599	150628	3.743	76398	26.638	1115933	10.938	715380	0.414	2688	2.261	20340
	SAMEA2155751	434.243	6777473	28.991	890765	2.522	24497	6.717	56205	65.173	566583	3.719	45470	2.572	34432	306.325	2516232	602.925	4952571	145.433	1176081	69.283	429924	101.375	860113	161.303	3335078	9.862	139083	1.312	35374	9.003	134221	2.738	53090	18.809	748639	13.397	832506	0.156	964	1.759	15034
	SAMEA2159764	437.892	6673116	27.955	838667	3.154	29913	7.015	57310	41.14	349211	7.858	93811	4.575	59806	237.177	1902246	911.822	7313149	488.063	3853699	66.607	403562	75.505	625497	57.921	1169306	10.537	145100	1.253	32984	8.494	123649	5.105	96658	20.864	810836	9.855	597906	0.241	1454	0.822	6860
stomach	SAMEA2142586	110.961	1470118	7.548	196868	0.635	5236	1.847	13120	11.443	84445	4.101	42562	0.849	9647	67.711	472141	174.661	1217898	21.625	148447	139.416	734382	51.57	371423	10.311	180969	4.291	51375	0.283	6469	1.12	14177	1.458	23997	4.007	135378	1.71	90222	0.279	1463	0.57	4133
	SAMEA2154405	147.204	2850727	15.37	585955	1.315	15851	2.506	26018	27.49	296534	4.014	60890	0.58	9644	165.314	1684911	249.765	2545657	75.837	760951	151.869	1169318	58.937	620461	32.124	824120	4.705	82333	0.429	14345	2.29	42371	1.008	24255	6.591	325483	1.803	139011	0.078	596	0.341	3617
	SAMEA2157511	134.704	1969978	11.572	333149	1.022	9298	2.33	18266	60.722	494638	2.945	33743	0.844	10584	499.002	3840739	384.122	2956528	229.115	1736098	161.342	938113	111.818	888960	40.939	793138	4.753	62813	0.402	10155	2.577	36002	0.723	13144	4.173	155615	2.659	154798	0.19	1097	0.465	3724
testis	SAMEA1968968	85.658	2404562	6.203	342803	1.089	19031	1.835	27612	42.033	657241	4.342	95489	1.085	26134	267.613	3953735	294.024	4343945	102.967	1497641	89.038	993733	24.083	367505	11.742	436666	2.325	58972	0.571	27672	1.826	48964	1.142	39828	5.219	373638	1.077	120343	0.831	9217	0.577	8866
	SAMEA2148093	86.193	1939700	3.288	145652	0.648	9069	1.892	22823	24.048	301443	2.046	36077	1.255	24231	145.031	1717737	125.346	1484590	20.13	234718	100.815	902018	14.003	171305	18.868	562486	2.917	59328	0.368	14307	3.577	76893	0.492	13754	1.556	89286	1.437	128785	0.034	303	0.215	2646
	SAMEA2148874	16.048	437330	1.028	55159	0.417	7068	2.17	31698	16.012	243049	4.17	89025	0.925	21624	49.694	712713	13.645	195694	4.671	65948	0.137	1484	0.007	109	2.674	96535	1.149	28289	0.342	16080	0.946	24621	0.911	30839	0.364	25294	0.27	29320	0.048	520	0.081	1213
	SAMEA2149178	32.819	322872	1.646	31879	0.327	2003	1.756	9262	14.929	81811	1.655	12754	1.316	11111	41.889	216893	60.136	311369	6.506	33162	21.23	83038	10.749	57488	4.037	52609	1.548	13759	0.612	10397	1.251	11753	0.806	9851	1.205	30243	0.457	17895	0.026	101	0.204	1099
	SAMEA2151119	9.343	194430	0.725	29699	0.235	3050	2.839	31674	8.149	94466	3.453	56302	0.52	9278	48.901	535596	21.568	236230	2.068	22299	1.438	11895	2.016	22807	1.709	47104	1.096	20617	0.363	13041	1.212	24103	0.36	9300	0.294	15624	0.23	19097	0	0	0.023	262
	SAMEA2158188	19.357	416762	0.932	39488	0.209	2798	1.905	21994	2.749	32965	4.032	68011	0.993	18337	18.443	208992	55.941	633909	7.08	78982	4.903	41973	4.334	50730	3.721	106134	1.197	23298	0.452	16811	0.601	12360	0.556	14885	0.688	37793	0.386	33062	0.041	348	0.079	937
	SAMEA2161674	21.633	432501	1.717	67585	0.305	3795	1.367	14647	2.582	28753	4.29	67192	0.646	11072	13.885	146100	96.727	1017767	29.18	302264	21.654	172118	5.716	62120	2.973	78746	1.063	19197	0.346	11935	0.553	10563	0.753	18711	0.656	33463	0.398	31682	0	0	0.05	548
thyroid	SAMEA2144120	116.699	1889848	3.08	98205	0.789	7947	1.392	12089	10.326	93144	7.281	92374	0.337	4686	55.128	469858	100.21	854088	79.675	668527	52.685	339216	30.258	266374	8.454	181364	6.514	95328	0.634	17735	0.521	8057	1.205	24249	1.807	74622	0.619	39885	0.152	972	0.447	3967
	SAMEA2145240	95.472	1849614	2.055	78366	1.048	12638	1.105	11478	5.932	64009	7.066	107239	0.268	4455	38.51	392660	82.936	845628	7.133	71603	8.077	62217	14.026	147713	4.236	108727	4.917	86078	0.787	26340	0.805	14906	2.157	51916	1.819	89888	0.615	47414	0.184	1411	0.132	1398
	SAMEA2145313	60.398	1265646	1.377	56814	0.529	6902	1.005	11287	14.369	167720	4.447	73012	0.242	4356	59.071	651472	48.23	531915	51.736	561724	13.833	115246	10.533	119991	2.418	67131	1.285	24340	0.496	17961	0.276	5529	4.851	126300	0.903	48276	0.445	37154	0	0	0	0
	SAMEA2159931	122.232	3503452	4.793	270469	0.908	16194	2.045	31427	30.38	485013	3.845	86334	0.572	14068	181.698	2740896	167.951	2533523	93.807	1393111	59.904	682646	34.34	535057	12.463	473232	7.731	200228	0.509	25222	0.997	27298	1.226	43653	4.532	331246	1.143	130426	0.041	470	0.12	1880
urinary bladder	SAMEA2144335	188.307	3586381	10.925	409607	0.899	10656	2.626	26816	51.622	547629	3.032	45243	2.532	41376	320.711	3214669	670.052	6716318	232.565	2294957	238.644	1807041	122.461	1267878	37.676	950574	8.795	151369	0.782	25713	6.028	109666	2.813	66550	6.304	306162	3.12	236602	0.943	7096	2.079	21676
	SAMEA2161920	149.639	2683746	4.493	158645	0.806	8993	2.21	21250	8.248	82392	6.693	94037	1.38	21240	44.344	418568	210.365	1985646	17.692	164408	50.401	359389	72.11	703040	22.596	536853	5.385	87267	0.609	18877	5.756	98605	1.095	24401	6.007	274727	2.187	156172	0.188	1331	0.35	3434
Mediane		122.129	1950661	5.138	158645	1.043	9642	2.302	21250	27.49	230158	3.716	42562	0.676	9647	127.087	1014069	210.365	1793501	75.837	600329	42.195	239079	14.003	105602	11.742	230544	4.14	53589	0.433	11935	1.67	24103	1.095	18894	3.734	119315	1.143	76545	0.1	520	0.421	3836
Log(10) Mediane		2.08682	6.29018	0.710794	5.20043	0.0182843	3.98417	0.362105	4.32736	1.43917	5.36203	0.570076	4.62902	-0.170053	3.98439	2.1041	6.00607	2.32297	6.2537	1.87988	5.77839	1.62526	5.37854	1.14622	5.02367	1.06974	5.36275	0.617	4.72908	-0.363512	4.07682	0.222716	4.38207	0.0394141	4.27632	0.572174	5.0767	0.0580462	4.88392	-1	2.716	-0.375718	3.58388
Minimum		9.343	194430	0.406	18471	0.051	591	0.247	3086	2.582	28753	0.157	3375	0.014	303	13.885	146100	10.629	110956	2.068	22299	0.137	1484	0	0	0.403	8401	0.243	4751	0.069	2772	0.188	3568	0.111	2737	0.221	12681	0.084	7605	0	0	0	0
Maximum		584.758	10065971	35.42	1342585	4.058	45660	41.385	492686	140.087	1815695	12.289	171914	7.427	148613	518.371	5430995	1772.28	21704517	825.538	6637987	1014.41	9384786	482.302	6100893	164.077	5057775	23.381	492765	3.252	131002	20.805	357366	10.304	176767	27.816	1544695	18.043	1564306	6.108	57664	28.672	378851
Standard Deviation		114.338	1.95067e+06	7.59861	262205	0.832559	8996.53	7.50529	79128.1	27.5936	294644	2.2356	30343.8	1.38086	24349.7	117.585	1.15953e+06	278.227	2.91735e+06	158.732	1.34907e+06	170.936	1.19288e+06	70.3558	734328	29.5461	722512	4.64817	79444.9	0.522924	16559	4.32551	70550.7	1.87183	39055.3	6.6604	324599	3.51026	248639	1.27017	10636.1	3.45001	43276.8

## Sheet: Table S4
	HLA-B	HLA-A	HLA-E	HLA-C	HLA-DRB1	HLA-H	HLA-DPB1	HLA-DQB1	HLA-F	CD40	NLRC5	MICA	HLA-G	CD86	PD-L1	CIITA	TNF	MICB	CD80	IFNg	HLA-F-AS1
HLA-B		>0,9999	>0,9999	>0,9999	0.0105	0.0022	<0,0001	<0,0001	<0,0001	<0,0001	<0,0001	<0,0001	<0,0001	<0,0001	<0,0001	<0,0001	<0,0001	<0,0001	<0,0001	<0,0001	<0,0001
HLA-A	>0,9999		>0,9999	>0,9999	0.334	0.0942	<0,0001	<0,0001	<0,0001	<0,0001	<0,0001	<0,0001	<0,0001	<0,0001	<0,0001	<0,0001	<0,0001	<0,0001	<0,0001	<0,0001	<0,0001
HLA-E	>0,9999	>0,9999		>0,9999	0.4115	0.1184	<0,0001	<0,0001	<0,0001	<0,0001	<0,0001	<0,0001	<0,0001	<0,0001	<0,0001	<0,0001	<0,0001	<0,0001	<0,0001	<0,0001	<0,0001
HLA-C	>0,9999	>0,9999	>0,9999		>0,9999	>0,9999	0.0214	<0,0001	<0,0001	<0,0001	<0,0001	<0,0001	<0,0001	<0,0001	<0,0001	<0,0001	<0,0001	<0,0001	<0,0001	<0,0001	<0,0001
HLA-DRB1	0.0105	0.334	0.4115	>0,9999		>0,9999	>0,9999	0.0048	0.0002	<0,0001	<0,0001	<0,0001	<0,0001	<0,0001	<0,0001	<0,0001	<0,0001	<0,0001	<0,0001	<0,0001	<0,0001
HLA-H	0.0022	0.0942	0.1184	>0,9999	>0,9999		>0,9999	0.0218	0.001	<0,0001	<0,0001	<0,0001	<0,0001	<0,0001	<0,0001	<0,0001	<0,0001	<0,0001	<0,0001	<0,0001	<0,0001
HLA-DPB1	<0,0001	<0,0001	<0,0001	0.0214	>0,9999	>0,9999		>0,9999	>0,9999	0.0177	0.0016	0.0019	<0,0001	<0,0001	<0,0001	<0,0001	<0,0001	<0,0001	<0,0001	<0,0001	<0,0001
HLA-DQB1	<0,0001	<0,0001	<0,0001	<0,0001	0.0048	0.0218	>0,9999		>0,9999	>0,9999	>0,9999	>0,9999	0.1026	0.0009	<0,0001	<0,0001	<0,0001	<0,0001	<0,0001	<0,0001	<0,0001
HLA-F	<0,0001	<0,0001	<0,0001	<0,0001	0.0002	0.001	>0,9999	>0,9999		>0,9999	>0,9999	>0,9999	>0,9999	0.0197	<0,0001	<0,0001	<0,0001	<0,0001	<0,0001	<0,0001	<0,0001
CD40	<0,0001	<0,0001	<0,0001	<0,0001	<0,0001	<0,0001	0.0177	>0,9999	>0,9999		>0,9999	>0,9999	>0,9999	>0,9999	0.004	0.0186	<0,0001	<0,0001	<0,0001	<0,0001	<0,0001
NLRC5	<0,0001	<0,0001	<0,0001	<0,0001	<0,0001	<0,0001	0.0016	>0,9999	>0,9999	>0,9999		>0,9999	>0,9999	>0,9999	0.0397	0.1527	<0,0001	<0,0001	<0,0001	<0,0001	0.0007
MICA	<0,0001	<0,0001	<0,0001	<0,0001	<0,0001	<0,0001	0.0019	>0,9999	>0,9999	>0,9999	>0,9999		>0,9999	>0,9999	0.0344	0.1338	<0,0001	<0,0001	<0,0001	<0,0001	0.0006
HLA-G	<0,0001	<0,0001	<0,0001	<0,0001	<0,0001	<0,0001	<0,0001	0.1026	>0,9999	>0,9999	>0,9999	>0,9999		>0,9999	>0,9999	>0,9999	<0,0001	0.0012	<0,0001	<0,0001	0.0565
CD86	<0,0001	<0,0001	<0,0001	<0,0001	<0,0001	<0,0001	<0,0001	0.0009	0.0197	>0,9999	>0,9999	>0,9999	>0,9999		>0,9999	>0,9999	0.0076	0.1281	0.0001	<0,0001	>0,9999
PD-L1	<0,0001	<0,0001	<0,0001	<0,0001	<0,0001	<0,0001	<0,0001	<0,0001	<0,0001	0.004	0.0397	0.0344	>0,9999	>0,9999		>0,9999	>0,9999	>0,9999	0.1659	<0,0001	>0,9999
CIITA	<0,0001	<0,0001	<0,0001	<0,0001	<0,0001	<0,0001	<0,0001	<0,0001	<0,0001	0.0186	0.1527	0.1338	>0,9999	>0,9999	>0,9999		0.8938	>0,9999	0.0435	<0,0001	>0,9999
TNF	<0,0001	<0,0001	<0,0001	<0,0001	<0,0001	<0,0001	<0,0001	<0,0001	<0,0001	<0,0001	<0,0001	<0,0001	<0,0001	0.0076	>0,9999	0.8938		>0,9999	>0,9999	>0,9999	>0,9999
MICB	<0,0001	<0,0001	<0,0001	<0,0001	<0,0001	<0,0001	<0,0001	<0,0001	<0,0001	<0,0001	<0,0001	<0,0001	0.0012	0.1281	>0,9999	>0,9999	>0,9999		>0,9999	0.2339	>0,9999
CD80	<0,0001	<0,0001	<0,0001	<0,0001	<0,0001	<0,0001	<0,0001	<0,0001	<0,0001	<0,0001	<0,0001	<0,0001	<0,0001	0.0001	0.1659	0.0435	>0,9999	>0,9999		>0,9999	>0,9999
IFNg	<0,0001	<0,0001	<0,0001	<0,0001	<0,0001	<0,0001	<0,0001	<0,0001	<0,0001	<0,0001	<0,0001	<0,0001	<0,0001	<0,0001	<0,0001	<0,0001	>0,9999	0.2339	>0,9999		0.0069
HLA-F-AS1	<0,0001	<0,0001	<0,0001	<0,0001	<0,0001	<0,0001	<0,0001	<0,0001	<0,0001	<0,0001	0.0007	0.0006	0.0565	>0,9999	>0,9999	>0,9999	>0,9999	>0,9999	>0,9999	0.0069
Kruskal-Wallis test
Dunn's multiple comparisons test

## Sheet: Table S5
	HLA-B	HLA-E	HLA-F	MICB	HLA-DPB1	HLA-F-AS1	NLRC5	CIITA	CD40	CD80	CD86	PD-L1	HLA-A	HLA-H	HLA-DQB1	HLA-DRB1	HLA-C	MICA	IFNg	TNF	HLA-G
HLA-B	1	0.762419	0.762823	0.563388	0.717222	0.481759	0.630593	0.540518	0.482396	0.459476	0.54925	0.31596	0.665696	0.701641	0.806064	0.775777	0.662781	0.31327	0.514718	0.256438	0.293375
HLA-E	0.762419	1	0.809949	0.608911	0.757507	0.68385	0.757758	0.691774	0.627381	0.511868	0.554347	0.461414	0.542992	0.572719	0.594042	0.625155	0.55701	0.506339	0.330616	0.223963	0.32692
HLA-F	0.762823	0.809949	1	0.617354	0.794467	0.748692	0.820507	0.829452	0.622219	0.548657	0.526866	0.378827	0.629139	0.585141	0.56059	0.513894	0.38599	0.354574	0.316547	0.15695	0.190093
MICB	0.563388	0.608911	0.617354	1	0.562217	0.586582	0.830782	0.760117	0.663657	0.719164	0.642168	0.445465	0.388073	0.45144	0.374741	0.331229	0.391629	0.139671	0.69792	0.559691	0.139015
HLA-DPB1	0.717222	0.757507	0.794467	0.562217	1	0.617101	0.649331	0.740445	0.657365	0.560237	0.628965	0.386077	0.47163	0.517688	0.682339	0.651961	0.459458	0.323969	0.363552	0.0887659	0.129176
HLA-F-AS1	0.481759	0.68385	0.748692	0.586582	0.617101	1	0.741457	0.754333	0.662847	0.556477	0.396875	0.369733	0.46427	0.510292	0.357293	0.375672	0.340627	0.409371	0.244451	0.230629	0.106516
NLRC5	0.630593	0.757758	0.820507	0.830782	0.649331	0.741457	1	0.844638	0.672663	0.621456	0.576609	0.425489	0.479698	0.506815	0.409023	0.36301	0.327119	0.209197	0.607485	0.509413	0.147067
CIITA	0.540518	0.691774	0.829452	0.760117	0.740445	0.754333	0.844638	1	0.824201	0.771239	0.634757	0.525511	0.40865	0.396753	0.359769	0.33197	0.269112	0.249336	0.404373	0.236274	0.0980898
CD40	0.482396	0.627381	0.622219	0.663657	0.657365	0.662847	0.672663	0.824201	1	0.844127	0.669714	0.559687	0.291628	0.328757	0.427061	0.42729	0.255111	0.275512	0.4256	0.0870052	0.124637
CD80	0.459476	0.511868	0.548657	0.719164	0.560237	0.556477	0.621456	0.771239	0.844127	1	0.77258	0.680904	0.318995	0.383471	0.384343	0.369245	0.323039	0.218648	0.441271	0.0998215	0.14827
CD86	0.54925	0.554347	0.526866	0.642168	0.628965	0.396875	0.576609	0.634757	0.669714	0.77258	1	0.693787	0.307804	0.37938	0.457921	0.45742	0.333744	0.19315	0.487838	0.0931965	0.339567
PD-L1	0.31596	0.461414	0.378827	0.445465	0.386077	0.369733	0.425489	0.525511	0.559687	0.680904	0.693787	1	0.129569	0.175538	0.215219	0.239933	0.198074	0.309399	0.305582	0.0148284	0.225621
HLA-A	0.665696	0.542992	0.629139	0.388073	0.47163	0.46427	0.479698	0.40865	0.291628	0.318995	0.307804	0.129569	1	0.892805	0.521228	0.484097	0.517911	0.177222	0.271665	0.190929	0.141759
HLA-H	0.701641	0.572719	0.585141	0.45144	0.517688	0.510292	0.506815	0.396753	0.328757	0.383471	0.37938	0.175538	0.892805	1	0.606096	0.578616	0.561752	0.140022	0.340058	0.217611	0.187535
HLA-DQB1	0.806064	0.594042	0.56059	0.374741	0.682339	0.357293	0.409023	0.359769	0.427061	0.384343	0.457921	0.215219	0.521228	0.606096	1	0.940017	0.569847	0.343128	0.367524	0.0397443	0.192185
HLA-DRB1	0.775777	0.625155	0.513894	0.331229	0.651961	0.375672	0.36301	0.33197	0.42729	0.369245	0.45742	0.239933	0.484097	0.578616	0.940017	1	0.65393	0.386	0.328034	0.0485589	0.195012
HLA-C	0.662781	0.55701	0.38599	0.391629	0.459458	0.340627	0.327119	0.269112	0.255111	0.323039	0.333744	0.198074	0.517911	0.561752	0.569847	0.65393	1	0.368803	0.262342	0.314066	0.153574
MICA	0.31327	0.506339	0.354574	0.139671	0.323969	0.409371	0.209197	0.249336	0.275512	0.218648	0.19315	0.309399	0.177222	0.140022	0.343128	0.386	0.368803	1	-0.0413081	-0.0469107	0.0836168
IFNg	0.514718	0.330616	0.316547	0.69792	0.363552	0.244451	0.607485	0.404373	0.4256	0.441271	0.487838	0.305582	0.271665	0.340058	0.367524	0.328034	0.262342	-0.0413081	1	0.684189	0.0267314
TNF	0.256438	0.223963	0.15695	0.559691	0.0887659	0.230629	0.509413	0.236274	0.0870052	0.0998215	0.0931965	0.0148284	0.190929	0.217611	0.0397443	0.0485589	0.314066	-0.0469107	0.684189	1	-0.00815174
HLA-G	0.293375	0.32692	0.190093	0.139015	0.129176	0.106516	0.147067	0.0980898	0.124637	0.14827	0.339567	0.225621	0.141759	0.187535	0.192185	0.195012	0.153574	0.0836168	0.0267314	-0.00815174	1
Table S5A
	HLA-B	HLA-E	HLA-F	MICB	HLA-DPB1	HLA-F-AS1	NLRC5	CIITA	CD40	CD80	CD86	PD-L1	HLA-A	HLA-H	HLA-DQB1	HLA-DRB1	HLA-C	MICA	IFNg	TNF	HLA-G
HLA-B		4.38311e-19	4.0937e-19	3.38908e-09	4.24094e-16	8.83317e-07	9.67134e-12	1.87286e-08	8.50364e-07	3.18645e-06	9.89918e-09	0.00192064	2.47678e-13	3.35782e-15	1.12735e-22	4.25904e-20	3.4208e-13	0.0021092	1.11249e-07	0.0126005	0.00410793
HLA-E	4.38311e-19		2.84852e-23	5.87621e-11	6.45665e-19	2.21141e-14	6.19218e-19	8.35735e-15	1.024e-11	1.14733e-07	5.60171e-09	2.52472e-06	1.30854e-08	1.32473e-09	2.21457e-10	1.2717e-11	4.56977e-09	1.65018e-07	0.00106667	0.0291232	0.00122252
HLA-F	4.0937e-19	2.84852e-23		2.68154e-11	7.42733e-22	2.71939e-18	2.58459e-24	2.98195e-25	1.6881e-11	8.60352e-09	4.14155e-08	0.000153352	8.6182e-12	4.74695e-10	3.46581e-09	1.00269e-07	0.000111912	0.00042272	0.00177649	0.128778	0.0650185
MICB	3.38908e-09	5.87621e-11	2.68154e-11		3.05312e-09	4.20243e-10	2.13967e-25	4.16915e-19	2.31098e-13	2.24316e-16	2.32054e-12	6.07997e-06	0.000101979	4.39714e-06	0.000182942	0.00104265	8.68877e-05	0.177031	3.84478e-15	3.71626e-09	0.179095
HLA-DPB1	4.24094e-16	6.45665e-19	7.42733e-22	3.05312e-09		2.74615e-11	1.09784e-12	9.90185e-18	4.62929e-13	3.56215e-09	8.76724e-12	0.000111479	1.40424e-06	7.7711e-08	2.65303e-14	8.29874e-13	2.8189e-06	0.00136147	0.000293135	0.392319	0.21217
HLA-F-AS1	8.83317e-07	2.21141e-14	2.71939e-18	4.20243e-10	2.74615e-11		8.47186e-18	1.0913e-18	2.52971e-13	4.76053e-09	6.83743e-05	0.000226404	2.147e-06	1.27347e-07	0.000378785	0.000175773	0.000731017	3.80082e-05	0.0169676	0.024542	0.304244
NLRC5	9.67134e-12	6.19218e-19	2.58459e-24	2.13967e-25	1.09784e-12	8.47186e-18		5.6292e-27	8.30053e-14	1.81603e-11	9.65068e-10	1.72044e-05	8.71646e-07	1.59981e-07	3.86469e-05	0.000299776	0.0012136	0.041893	6.69357e-11	1.34937e-07	0.154968
CIITA	1.87286e-08	8.35735e-15	2.98195e-25	4.16915e-19	9.90185e-18	1.0913e-18	5.6292e-27		1.07516e-24	6.0589e-20	4.93222e-12	4.54989e-08	3.93436e-05	6.87585e-05	0.000342471	0.00101428	0.00836189	0.0148232	4.82046e-05	0.0211569	0.344308
CD40	8.50364e-07	1.024e-11	1.6881e-11	2.31098e-13	4.62929e-13	2.52971e-13	8.30053e-14	1.07516e-24		6.47704e-27	1.16532e-13	3.71714e-09	0.00413836	0.00114264	1.58897e-05	1.57062e-05	0.0125946	0.00688575	1.71089e-05	0.401813	0.22881
CD80	3.18645e-06	1.14733e-07	8.60352e-09	2.24316e-16	3.56215e-09	4.76053e-09	1.81603e-11	6.0589e-20	6.47704e-27		4.76748e-20	3.15075e-14	0.00162842	0.000125126	0.000120399	0.000231109	0.00140814	0.0332761	7.6056e-06	0.335815	0.151583
CD86	9.89918e-09	5.60171e-09	4.14155e-08	2.32054e-12	8.76724e-12	6.83743e-05	9.65068e-10	4.93222e-12	1.16532e-13	4.76748e-20		6.49432e-15	0.00240996	0.000149708	3.07242e-06	3.15943e-06	0.000949173	0.0607416	5.32039e-07	0.369026	0.000761324
PD-L1	0.00192064	2.52472e-06	0.000153352	6.07997e-06	0.000111479	0.000226404	1.72044e-05	4.54989e-08	3.71714e-09	3.15075e-14	6.49432e-15		0.21077	0.0888455	0.0362123	0.0191841	0.0543366	0.00228112	0.0026005	0.886588	0.0279209
HLA-A	2.47678e-13	1.30854e-08	8.6182e-12	0.000101979	1.40424e-06	2.147e-06	8.71646e-07	3.93436e-05	0.00413836	0.00162842	0.00240996	0.21077		5.66337e-34	6.10961e-08	6.68581e-07	7.65516e-08	0.0857768	0.00774275	0.0638248	0.170582
HLA-H	3.35782e-15	1.32473e-09	4.74695e-10	4.39714e-06	7.7711e-08	1.27347e-07	1.59981e-07	6.87585e-05	0.00114264	0.000125126	0.000149708	0.0888455	5.66337e-34		7.5939e-11	8.1822e-10	3.16607e-09	0.175935	0.000747139	0.0341424	0.0687823
HLA-DQB1	1.12735e-22	2.21457e-10	3.46581e-09	0.000182942	2.65303e-14	0.000378785	3.86469e-05	0.000342471	1.58897e-05	0.000120399	3.07242e-06	0.0362123	6.10961e-08	7.5939e-11		3.19316e-45	1.66941e-09	0.000663857	0.000248447	0.702163	0.0620658
HLA-DRB1	4.25904e-20	1.2717e-11	1.00269e-07	0.00104265	8.29874e-13	0.000175773	0.000299776	0.00101428	1.57062e-05	0.000231109	3.15943e-06	0.0191841	6.68581e-07	8.1822e-10	3.19316e-45		6.71795e-13	0.000111863	0.00117348	0.640282	0.0582516
HLA-C	3.4208e-13	4.56977e-09	0.000111912	8.68877e-05	2.8189e-06	0.000731017	0.0012136	0.00836189	0.0125946	0.00140814	0.000949173	0.0543366	7.65516e-08	3.16607e-09	1.66941e-09	6.71795e-13		0.000235452	0.0102199	0.00193891	0.137315
MICA	0.0021092	1.65018e-07	0.00042272	0.177031	0.00136147	3.80082e-05	0.041893	0.0148232	0.00688575	0.0332761	0.0607416	0.00228112	0.0857768	0.175935	0.000663857	0.000111863	0.000235452		0.691027	0.651684	0.420463
IFNg	1.11249e-07	0.00106667	0.00177649	3.84478e-15	0.000293135	0.0169676	6.69357e-11	4.82046e-05	1.71089e-05	7.6056e-06	5.32039e-07	0.0026005	0.00774275	0.000747139	0.000248447	0.00117348	0.0102199	0.691027		2.12258e-14	0.797069
TNF	0.0126005	0.0291232	0.128778	3.71626e-09	0.392319	0.024542	1.34937e-07	0.0211569	0.401813	0.335815	0.369026	0.886588	0.0638248	0.0341424	0.702163	0.640282	0.00193891	0.651684	2.12258e-14		0.937508
HLA-G	0.00410793	0.00122252	0.0650185	0.179095	0.21217	0.304244	0.154968	0.344308	0.22881	0.151583	0.000761324	0.0279209	0.170582	0.0687823	0.0620658	0.0582516	0.137315	0.420463	0.797069	0.937508
Table S5B
	HLA-B	HLA-E	HLA-F	MICB	HLA-DPB1	HLA-F-AS1	NLRC5	CIITA	CD40	CD80	CD86	PD-L1	HLA-A	HLA-H	HLA-DQB1	HLA-DRB1	HLA-C	MICA	IFNg	TNF	HLA-G
HLA-B	0	9.20454e-15	8.59677e-15	7.11707e-05	8.90597e-12	0.0185497	2.03098e-07	0.0003933	0.0178576	0.0669154	0.000207883	40.3335	5.20124e-09	7.05143e-11	2.36743e-18	8.94399e-16	7.18367e-09	44.2931	0.00233623	264.61	86.2666
HLA-E	9.20454e-15	0	5.98188e-19	1.234e-06	1.3559e-14	4.64396e-10	1.30036e-14	1.75504e-10	2.1504e-07	0.00240938	0.000117636	0.0530191	0.000274793	2.78193e-05	4.65059e-06	2.67057e-07	9.59652e-05	0.00346538	22.4001	611.588	25.6729
HLA-F	8.59677e-15	5.98188e-19	0	5.63124e-07	1.55974e-17	5.71071e-14	5.42765e-20	6.26209e-21	3.54501e-07	0.000180674	0.000869725	3.22039	1.80982e-07	9.9686e-06	7.2782e-05	0.00210564	2.35015	8.87712	37.3062	2704.34	1365.39
MICB	7.11707e-05	1.234e-06	5.63124e-07	0	6.41156e-05	8.82511e-06	4.4933e-21	8.75521e-15	4.85306e-09	4.71063e-12	4.87314e-08	0.127679	2.14156	0.09234	3.84178	21.8957	1.82464	3717.65	8.07403e-11	7.80414e-05	3760.99
HLA-DPB1	8.90597e-12	1.3559e-14	1.55974e-17	6.41156e-05	0	5.76691e-07	2.30546e-08	2.07939e-13	9.72151e-09	7.48051e-05	1.84112e-07	2.34107	0.0294891	0.00163193	5.57137e-10	1.74274e-08	0.059197	28.5908	6.15584	8238.69	4455.57
HLA-F-AS1	0.0185497	4.64396e-10	5.71071e-14	8.82511e-06	5.76691e-07	0	1.77909e-13	2.29172e-14	5.31239e-09	9.99712e-05	1.43586	4.75449	0.0450871	0.00267429	7.95448	3.69123	15.3514	0.798173	356.32	515.383	6389.12
NLRC5	2.03098e-07	1.30036e-14	5.42765e-20	4.4933e-21	2.30546e-08	1.77909e-13	0	1.18213e-22	1.74311e-09	3.81367e-07	2.02664e-05	0.361292	0.0183046	0.00335961	0.811585	6.29531	25.4855	879.754	1.40565e-06	0.00283368	3254.33
CIITA	0.0003933	1.75504e-10	6.26209e-21	8.75521e-15	2.07939e-13	2.29172e-14	1.18213e-22	0	2.25783e-20	1.27237e-15	1.03577e-07	0.000955477	0.826215	1.44393	7.19189	21.3	175.6	311.287	1.0123	444.294	7230.47
CD40	0.0178576	2.1504e-07	3.54501e-07	4.85306e-09	9.72151e-09	5.31239e-09	1.74311e-09	2.25783e-20	0	1.36018e-22	2.44718e-09	7.806e-05	86.9056	23.9955	0.333683	0.329831	264.486	144.601	0.359286	8438.08	4805.02
CD80	0.0669154	0.00240938	0.000180674	4.71063e-12	7.48051e-05	9.99712e-05	3.81367e-07	1.27237e-15	1.36018e-22	0	1.00117e-15	6.61658e-10	34.1968	2.62764	2.52838	4.85329	29.5709	698.799	0.159718	7052.12	3183.25
CD86	0.000207883	0.000117636	0.000869725	4.87314e-08	1.84112e-07	1.43586	2.02664e-05	1.03577e-07	2.44718e-09	1.00117e-15	0	1.36381e-10	50.6092	3.14386	0.0645209	0.066348	19.9326	1275.57	0.0111728	7749.55	15.9878
PD-L1	40.3335	0.0530191	3.22039	0.127679	2.34107	4.75449	0.361292	0.000955477	7.806e-05	6.61658e-10	1.36381e-10	0	4426.17	1865.75	760.459	402.866	1141.07	47.9034	54.6106	18618.3	586.339
HLA-A	5.20124e-09	0.000274793	1.80982e-07	2.14156	0.0294891	0.0450871	0.0183046	0.826215	86.9056	34.1968	50.6092	4426.17	0	1.18931e-29	0.00128302	0.0140402	0.00160758	1801.31	162.598	1340.32	3582.22
HLA-H	7.05143e-11	2.78193e-05	9.9686e-06	0.09234	0.00163193	0.00267429	0.00335961	1.44393	23.9955	2.62764	3.14386	1865.75	1.18931e-29	0	1.59472e-06	1.71826e-05	6.64875e-05	3694.64	15.6899	716.991	1444.43
HLA-DQB1	2.36743e-18	4.65059e-06	7.2782e-05	3.84178	5.57137e-10	7.95448	0.811585	7.19189	0.333683	2.52838	0.0645209	760.459	0.00128302	1.59472e-06	0	6.70563e-41	3.50577e-05	13.941	5.21738	14745.4	1303.38
HLA-DRB1	8.94399e-16	2.67057e-07	0.00210564	21.8957	1.74274e-08	3.69123	6.29531	21.3	0.329831	4.85329	0.066348	402.866	0.0140402	1.71826e-05	6.70563e-41	0	1.41077e-08	2.34912	24.643	13445.9	1223.28
HLA-C	7.18367e-09	9.59652e-05	2.35015	1.82464	0.059197	15.3514	25.4855	175.6	264.486	29.5709	19.9326	1141.07	0.00160758	6.64875e-05	3.50577e-05	1.41077e-08	0	4.94449	214.618	40.717	2883.61
MICA	44.2931	0.00346538	8.87712	3717.65	28.5908	0.798173	879.754	311.287	144.601	698.799	1275.57	47.9034	1801.31	3694.64	13.941	2.34912	4.94449	0	14511.6	13685.4	8829.72
IFNg	0.00233623	22.4001	37.3062	8.07403e-11	6.15584	356.32	1.40565e-06	1.0123	0.359286	0.159718	0.0111728	54.6106	162.598	15.6899	5.21738	24.643	214.618	14511.6	0	4.45741e-10	16738.4
TNF	264.61	611.588	2704.34	7.80414e-05	8238.69	515.383	0.00283368	444.294	8438.08	7052.12	7749.55	18618.3	1340.32	716.991	14745.4	13445.9	40.717	13685.4	4.45741e-10	0	19687.7
HLA-G	86.2666	25.6729	1365.39	3760.99	4455.57	6389.12	3254.33	7230.47	4805.02	3183.25	15.9878	586.339	3582.22	1444.43	1303.38	1223.28	2883.61	8829.72	16738.4	19687.7	0
		81
		17
		9
		103
Table S5C

## Sheet: Table S6
	HLA-E	HLA-F	HLA-G	MICA	MICB	HLA-A	HLA-B	HLA-C	HLA-DRB1	HLA-DQB1	HLA-DPB1	CD40	CD80	CD86	NLRC5	CIITA	IFNG	TNF
Adipose Tissue	1233.92	203.527	1.62273	16.2591	8.57727	2272.2	3377.65	2205	2374.38	992.945	1990.24	25.5091	4.40909	74.2818	21.6682	31.3273	50.0818	63.25
Adipocytes	2578.6	240.6	0.2	23.1	2.6	2413.3	3444.2	2407.2	968.4	164.3	293.2	61.5	0	0.2	35.8	9.9	0.2	1
Adipocytes	2578.6	240.6	0.2	23.1	2.6	2413.3	3444.2	2407.2	968.4	164.3	293.2	61.5	0	0.2	35.8	9.9	0.2	1
Blood & immune Cells	1391.21	260.1	2.03333	12.4	11.62	2763.55	4146.13	2685.09	2437.74	1018.91	1755.49	16.48	6.17333	98.42	26.14	37.4333	73.1467	90.2667
B-Cells	1182.7	211.9	2.9	11.1	9.9	1703.3	3241.1	2092.6	2295.9	1114.4	1658	87.2	24.7	48.1	34.2	21.4	10.3	36.2
Dendritic Cells	515.2	83.6	0.8	3.2	2.4	1161	2584.1	1174	2437.2	1417.4	1470.9	8.1	0	21.9	5.7	149.3	8.1	4.1
Macrophages	928.3	104.333	0.733333	9.76667	7.16667	1687.1	2840.17	1730.27	8810.27	3478.17	6728.23	40.2333	11.0333	311.733	8.46667	118.9	2.1	228.2
Monocytes	2383.9	256.5	1.5	10.8	8	2090.7	4080.4	2864.5	1765.5	686.9	1137.6	15	19.3	464.6	15.2	9.5	3.7	97.8
Nk-Cells	1578.15	363.65	2.25	12.7	11.75	3160.15	4214.7	3094.1	191.8	132.7	120	2.9	0.05	0.75	26.1	2.4	150.95	31.7
T-Cells	1549.31	329.886	2.65714	15.1714	15.5714	3588.1	5048.06	3252.33	464.729	195.014	234.443	1.48571	2.2	0.714286	37.0571	2.82857	109.557	66.8429
Glial Cells	1004.5	212	3.5	7.4	7	2981.3	6250.8	3470.1	14638.9	6372.6	17044.1	52.7	4.3	157.3	39.8	115.6	4.3	33.2
Schwann Cells	1004.5	212	3.5	7.4	7	2981.3	6250.8	3470.1	14638.9	6372.6	17044.1	52.7	4.3	157.3	39.8	115.6	4.3	33.2
Mesenchymal Cells	579.375	20.675	0.375	30.4	0.8	671.55	502.5	485.05	12.325	4.825	22.95	42.375	0.025	0.1	1.85	0.375	0.025	0.6
Fibroblasts	579.375	20.675	0.375	30.4	0.8	671.55	502.5	485.05	12.325	4.825	22.95	42.375	0.025	0.1	1.85	0.375	0.025	0.6
Muscle Cells	377.5	40.8	0	19.6	1.6	454.3	411.3	416.2	13.6	4.9	23.8	30.3	0	0	1.6	0.7	0	0.9
Smooth Muscle Cells	377.5	40.8	0	19.6	1.6	454.3	411.3	416.2	13.6	4.9	23.8	30.3	0	0	1.6	0.7	0	0.9
Bone Marrow	925.56	156.78	0.6	9.28	11.01	1760.9	3396.75	2005.36	647.99	216.38	403.48	24.11	2.64	19.54	43.43	18.75	16.95	13.37
Blood & immune Cells	925.56	156.78	0.6	9.28	11.01	1760.9	3396.75	2005.36	647.99	216.38	403.48	24.11	2.64	19.54	43.43	18.75	16.95	13.37
B-Cells	943.75	141.4	0	10	9.25	1552.65	3070.15	1797.8	1526.25	604.4	871	100.4	10.85	28.7	49.8	60.45	9.1	23.7
Erythroid Cells	160.1	19.5	0	7.5	4.5	311.3	554.5	336.8	174.4	45.6	99.5	4.5	0	0.7	8.2	6	2.2	0
Macrophages	740.8	119.6	0	2	4.1	1413.8	2975.5	1871.9	1926.6	520.9	1104.7	15.2	2	127.7	25.3	31.4	1	4.1
Plasma Cells	469.6	46.8	0	4.5	16.6	1090.3	2777.1	1910.3	108.7	63.4	54.4	6	1.5	7.6	21.1	0	3	0
T-Cells	1199.52	219.82	1.2	11.76	13.28	2337.66	4304.02	2467.8	243.54	65.02	206.84	2.92	0.24	0.4	56.02	5.84	29.02	16.44
Brain	2.55556	4.27333	0.0111111	3.65556	0.484444	12.6933	5.65111	6.99333	0	0.553333	1.69778	1.23556	0.355556	1.91778	1.48444	2.07333	0.00888889	0.0466667
Glial Cells	22.26	3.86	0	7.96	0.76	31.44	32.56	22.58	0	1.66	4.86	3.7	0.38	15.22	7.88	8.18	0.02	0.38
Astrocytes	7.7	2.5	0	19.5	0	21.7	13.3	12.4	0	0	1.2	6.2	0	0.3	5.9	0.3	0	0
Microglial Cells	101.1	11.6	0	18.8	3.6	64.4	120.8	73.4	0	8.1	19.7	11.6	0.9	75.1	25	40.3	0	1.8
Oligodendrocyte Precursor Cells	1.9	4.2	0	1.4	0	46.2	23.6	17.5	0	0	2.4	0.5	0.5	0.5	1.4	0	0	0
Oligodendrocytes	0.3	0.5	0	0.05	0.1	12.45	2.55	4.8	0	0.1	0.5	0.1	0.25	0.1	3.55	0.15	0.05	0.05
Neuronal Cells	0.0925	4.325	0.0125	3.1175	0.45	10.35	2.2875	5.045	0	0.415	1.3025	0.9275	0.3525	0.255	0.685	1.31	0.0075	0.005
Excitatory Neurons	0.0730769	3.10385	0	4.21923	0.642308	4.45	1.58077	4.25	0	0.169231	1.04615	0.973077	0.357692	0.242308	0.626923	1.18077	0.0115385	0.00769231
Inhibitory Neurons	0.128571	6.59286	0.0357143	1.07143	0.0928571	21.3071	3.6	6.52143	0	0.871429	1.77857	0.842857	0.342857	0.278571	0.792857	1.55	0	0
Breast	846.344	62.232	0.42	17.692	4.836	632.86	1441.75	849.4	1429.11	358.68	793.896	28.136	1.008	12.304	16.584	11.264	151.108	101.556
Adipocytes	1898.3	98.15	0.3	23.475	3.125	940.05	1972.8	1290.3	1098.57	156.75	414.425	73.475	0.15	1.025	20.8	11.925	7.275	8.8
Adipocytes	1898.3	98.15	0.3	23.475	3.125	940.05	1972.8	1290.3	1098.57	156.75	414.425	73.475	0.15	1.025	20.8	11.925	7.275	8.8
Blood & immune Cells	1076.59	107.375	0.7875	15.7	9.8	932.2	2676.95	1315.37	3780.98	1018.4	2178.9	30.0375	3.0375	37.3375	35.5125	27.2625	457.663	294.613
Macrophages	940.333	79.6333	0.466667	14.4667	8.4	613.767	2173.3	1030.33	9611.37	2571.63	5513.73	75.2667	7.7	98.5667	17.4	65.9667	146.667	519.767
T-Cells	1158.34	124.02	0.98	16.44	10.64	1123.26	2979.14	1486.4	282.74	86.46	178	2.9	0.24	0.6	46.38	4.04	644.26	159.52
Endothelial Cells	1583.5	58	1.8	20.2	0	1167.9	1270.7	865.6	29	6.2	39.5	3.5	0	0	7	0.9	7	1.8
Endothelial Cells	1583.5	58	1.8	20.2	0	1167.9	1270.7	865.6	29	6.2	39.5	3.5	0	0	7	0.9	7	1.8
Glandular epithelial Cells	246.875	20.375	0.15	11.8125	3.5	256.637	513.212	420.275	118.088	21.0125	69.95	4.65	0.025	0.525	3.2375	1.4625	5.6625	15.975
Breast Glandular Cells	251.129	20.7429	0.171429	12	3.67143	268.3	508.286	434.371	111.071	18.8286	67.3	3.77143	0.0285714	0.471429	3.25714	1.48571	5.57143	15.6857
Breast Myoepithelial Cells	217.1	17.8	0	10.5	2.3	175	547.7	321.6	167.2	36.3	88.5	10.8	0	0.9	3.1	1.3	6.3	18
Mesenchymal Cells	330	12.5333	0	27.2	0.3	366.767	213.767	292.5	16.6333	2.5	34.1	33.9667	0.0333333	0.0333333	2.23333	0.633333	4.53333	3.03333
Fibroblasts	330	12.5333	0	27.2	0.3	366.767	213.767	292.5	16.6333	2.5	34.1	33.9667	0.0333333	0.0333333	2.23333	0.633333	4.53333	3.03333
Muscle Cells	404.2	45.6	0	26.5	1.1	282.4	719.3	445.5	62.1	11	57.1	26.6	0	0.5	7.7	1.3	21.4	8.1
Smooth Muscle Cells	404.2	45.6	0	26.5	1.1	282.4	719.3	445.5	62.1	11	57.1	26.6	0	0.5	7.7	1.3	21.4	8.1
Bronchus	245.273	47.1067	4.90667	37.0067	0.526667	1226.97	941.907	906.553	259.967	34.74	29.1933	51.5733	0	1.68	1.42	3.72	0	6.28
Glandular epithelial Cells	256.829	48.5429	4.59286	38.2071	0.564286	1284.66	982.793	944.971	268.414	36.4357	30.4929	54.1143	0	1.8	1.46429	3.74286	0	6.55
Basal Respiratory Cells	271.52	49.78	9.52	49.24	0.28	1273.5	900.12	863.12	76.62	22.58	5.06	98.26	0	3.42	1.56	1.46	0	9.88
Ciliated Cells	163.967	46.6	0.766667	24.0667	1.76667	790.467	843.267	750.9	383.533	53.2667	42.0333	18.9333	0	0.166667	1.9	10.2333	0	3.46667
Club Cells	296.58	48.82	2.58	37.04	0.16	1616.68	1170.8	1151.14	411.84	40.34	51.28	34.62	0	1.52	1.04	1.92	0	5.12
Ionocytes	263.2	46.8	1.5	31.3	0.4	1163	874.7	905.6	164.9	35.7	19.1	36.4	0	0	1.8	4.8	0	6.3
Muscle Cells	83.5	27	9.3	20.2	0	419.3	369.5	368.7	141.7	11	11	16	0	0	0.8	3.4	0	2.5
Smooth Muscle Cells	83.5	27	9.3	20.2	0	419.3	369.5	368.7	141.7	11	11	16	0	0	0.8	3.4	0	2.5
Colon	388.855	56.3727	4.43636	19.7091	2.29091	1903.77	1571.3	1033.7	91.4273	31.7455	58.3909	4.83636	0.172727	1.34545	22.2545	0.2	37.2545	3.17273
Blood & immune Cells	1401	153.1	0	11.7	7.8	3231	3737	2101	741.9	322.7	585.9	15.6	1.9	14.6	23.4	1.9	405.6	34.1
T-Cells	1401	153.1	0	11.7	7.8	3231	3737	2101	741.9	322.7	585.9	15.6	1.9	14.6	23.4	1.9	405.6	34.1
Endocrine Cells	178.7	26.1	3.3	12.8	0.9	969.8	779.2	586.2	6.8	1	0.3	2.5	0	0	9.6	0	0	0
Enteroendocrine Cells	178.7	26.1	3.3	12.8	0.9	969.8	779.2	586.2	6.8	1	0.3	2.5	0	0	9.6	0	0	0
Glandular epithelial Cells	391.5	61.7333	6.46667	22.3	0.9	2440.57	1821.52	1284.53	39.6333	3.08333	8.91667	0.566667	0	0.0333333	24.85	0.0333333	0.683333	0.116667
Distal Enterocytes	413.05	65.675	6.65	25.025	1.175	2552.03	1879.9	1417.53	40.65	3.15	8.325	0.725	0	0	29.075	0.05	0	0.05
Intestinal Goblet Cells	363.9	42.6	8.6	19.2	0.7	1547.6	1422.9	756.1	10.1	5.9	20.2	0.5	0	0.2	21.9	0	0.5	0.5
Paneth Cells	332.9	65.1	3.6	14.5	0	2887.7	1986.6	1281	65.1	0	0	0	0	0	10.9	0	3.6	0
Undifferentiated Cells	116.233	23.5	2.23333	19.5	3.7	699.1	613	325.433	6.4	2.33333	0.866667	10.5667	0	0	20.9	0.0333333	0.0333333	0.0333333
Undifferentiated Cells	116.233	23.5	2.23333	19.5	3.7	699.1	613	325.433	6.4	2.33333	0.866667	10.5667	0	0	20.9	0.0333333	0.0333333	0.0333333
Endometrium	297.272	28.092	1.676	10.368	3.996	530.48	713.368	552.096	285.708	87.644	116.208	11.312	1.228	4.348	11.684	3.22	16.628	33.136
Blood & immune Cells	514.2	93.3	2.2	6.55	10.05	1138.15	1710.75	1165.9	2468.55	857.7	1178.9	47.75	15.1	53.55	19.7	26.05	196.75	228.6
Macrophages	441.5	70.1	2.5	3.1	11.1	945.8	1572.5	1006.1	4876.1	1684.4	2322.1	94.7	30.1	107	12.9	50.4	2.5	189.4
T-Cells	586.9	116.5	1.9	10	9	1330.5	1849	1325.7	61	31	35.7	0.8	0.1	0.1	26.5	1.7	391	267.8
Endothelial Cells	628.25	40.9	2.65	14.25	4	831.85	1010.25	741.05	425.05	27.55	63.85	13.75	0.05	0.4	14.45	7.55	3.25	3.25
Endothelial Cells	628.25	40.9	2.65	14.25	4	831.85	1010.25	741.05	425.05	27.55	63.85	13.75	0.05	0.4	14.45	7.55	3.25	3.25
Glandular epithelial Cells	316.017	24.55	1.975	11.575	4.48333	519.425	783.083	582.617	109.8	34.2667	22.1833	10.8667	0.0166667	0.05	13.3417	0.825	0.775	27.5
Ciliated Cells	163.4	9.7	0.9	7.8	2.6	224.8	320.5	237	31.2	3.7	1.9	1.4	0	0.2	4.5	1.4	0.4	18.7
Glandular And Luminal Cells	329.891	25.9	2.07273	11.9182	4.65455	546.209	825.136	614.036	116.945	37.0455	24.0273	11.7273	0.0181818	0.0363636	14.1455	0.772727	0.809091	28.3
Mesenchymal Cells	151.112	12.95	0.925	8.45	1.8625	330.975	314.575	329.137	3.8	0.625	16.7875	2.0125	0.025	0.025	6.9125	0.35	0.725	3.9125
Endometrial Stromal Cells	151.112	12.95	0.925	8.45	1.8625	330.975	314.575	329.137	3.8	0.625	16.7875	2.0125	0.025	0.025	6.9125	0.35	0.725	3.9125
Muscle Cells	145.8	35.7	1.1	11.1	3.1	441.1	478.6	364	7.5	4.4	19.2	13.3	0	0	8.4	0.6	0.6	3.4
Smooth Muscle Cells	145.8	35.7	1.1	11.1	3.1	441.1	478.6	364	7.5	4.4	19.2	13.3	0	0	8.4	0.6	0.6	3.4
Esophagus	497	36.46	0.28	19.3733	3.53333	684.66	1238.19	856.427	556.807	134.24	253.627	33.9933	1.78	15.4333	8.78667	8.42	24.44	45.04
Blood & immune Cells	643.025	67.425	0.6	15.9	10.85	947.5	2314.8	1633.45	1600.7	432.125	781.325	46.2	6.675	57.475	19.775	22.325	90.125	157.725
B-Cells	649	53.1	0	11.8	11.8	902.7	2135.9	1085.6	1699.2	590	914.5	94.4	17.7	29.5	29.5	35.4	0	241.9
Macrophages	549.7	27	0	16.7	9	778.3	1737.8	919.6	4374.6	946.6	2075.6	36	9	143.9	10.3	53.9	0	113
Plasma Cells	701.7	72.8	0	15.6	10.4	597.8	2333.8	2864	83.2	109.2	20.8	52	0	46.8	5.2	0	5.2	15.6
T-Cells	671.7	116.8	2.4	19.5	12.2	1511.2	3051.7	1664.6	245.8	82.7	114.4	2.4	0	9.7	34.1	0	355.3	260.4
Endothelial Cells	1426.6	62.9	0.25	27.05	3	1187.05	1863.6	1006.95	861	100.15	244.45	43.25	0	0	9	13.2	0.45	12.95
Endothelial Cells	1426.6	62.9	0.25	27.05	3	1187.05	1863.6	1006.95	861	100.15	244.45	43.25	0	0	9	13.2	0.45	12.95
Glial Cells	107.8	12	0	12	0	467.3	599	443.3	0	0	0	0	0	0	0	0	0	0
Schwann Cells	107.8	12	0	12	0	467.3	599	443.3	0	0	0	0	0	0	0	0	0	0
Mesenchymal Cells	332.5	22.2333	0.3	24.5667	0.666667	772.3	878.367	836.9	38.7333	2.86667	41.3667	52.1667	0	0	3.86667	1.43333	0.233333	2.86667
Fibroblasts	332.5	22.2333	0.3	24.5667	0.666667	772.3	878.367	836.9	38.7333	2.86667	41.3667	52.1667	0	0	3.86667	1.43333	0.233333	2.86667
Muscle Cells	264.3	28.8	0	27.6	1.2	482.9	952.6	577.8	19.2	2.4	40.8	25.2	0	1.2	13.2	1.2	3.6	4.8
Smooth Muscle Cells	264.3	28.8	0	27.6	1.2	482.9	952.6	577.8	19.2	2.4	40.8	25.2	0	1.2	13.2	1.2	3.6	4.8
Squamous Epithelial Cells	165.025	10.975	0.1	14.9	0.1	209.675	349.925	191.725	22.975	18.45	6.325	14.225	0	0.1	2.475	1.275	0.225	1.35
Basal Squamous Epithelial Cells	170	16.2	0.4	19.7	0	251.7	405.3	238.7	45.9	26.6	11.5	25.3	0	0	2.4	1.6	0.2	3.3
Squamous Epithelial Cells	163.367	9.23333	0	13.3	0.133333	195.667	331.467	176.067	15.3333	15.7333	4.6	10.5333	0	0.133333	2.5	1.16667	0.233333	0.7
Eye	95.0083	6.54167	0.0833333	4.525	0.125	107.692	154.242	116.925	70.2	24.2	53.2083	4.28333	0.0916667	1.33333	0.883333	1.58333	0	3.45
Glial Cells	277.475	16.725	0.1	12.575	0.275	265.85	410.65	296.025	198.175	59.35	128.075	12.275	0.275	3.525	1.6	2.85	0	9.825
Muller Glia Cells	277.475	16.725	0.1	12.575	0.275	265.85	410.65	296.025	198.175	59.35	128.075	12.275	0.275	3.525	1.6	2.85	0	9.825
Neuronal Cells	3.775	1.45	0.075	0.5	0.05	28.6125	26.0375	27.375	6.2125	6.625	15.775	0.2875	0	0.2375	0.525	0.95	0	0.2625
Bipolar Cells	7.43333	2	0	0.5	0	48.9	38.9333	39.3	13.7667	6.13333	21.1	0.566667	0	0.5	0.1	1.76667	0	0.5
Cone Photoreceptor Cells	1.7	1.7	0	0	0	5.1	8.5	6.8	0	28.9	11.9	0	0	0	0	0	0	0
Horizontal Cells	1.9	3.1	0.6	2.5	0	33.4	58.5	61.1	1.3	3.8	17	0.6	0	0	3.1	0	0	0.6
Rod Photoreceptor Cells	1.43333	0.266667	0	0	0.133333	14.5667	8.16667	11.0667	2.36667	0.633333	11.3333	0	0	0.133333	0.266667	0.766667	0	0
Fallopian Tube	749.568	94.7321	0.482143	12.0357	2.81786	995.414	1482.83	957.139	609.964	137.114	317.418	34.4607	0.542857	16.2714	6.80357	5.37143	21.2714	67.0571
Blood & immune Cells	1168.53	212.178	1.05556	8.76667	7.41111	1989.37	3373.81	2021.96	1005.76	276.989	715.856	26.7778	1.65556	49.7889	17.1556	11.4111	64.8444	170.556
Granulocytes	544.6	40.7	0	9.6	4.4	819.4	748.9	501.4	34.6	21.3	18.8	20.4	0.8	0.2	0.4	0.6	0.6	74.4
Macrophages	1190.95	151.25	0.4	7	7.55	2006.2	3663.6	1818.6	4229.7	1151.25	3008.4	71.1	4.35	222.2	13.35	48.9	5.5	614.8
Neutrophils	1905.9	85.3	2.8	0	8.5	1883.2	3905.7	2571.6	133.7	39.8	42.7	0	2.8	0	39.8	0	0	25.6
Plasma Cells	635.6	77.2	0.3	7.4	4.5	598.9	2238.6	2600.5	20.9	16.4	31.5	58.2	0	2.3	1.6	0.6	0.3	0.6
T-Cells	1262.2	350.975	1.4	11.975	8.55	2647.6	4035.98	2221.73	100.8	28.225	83.225	5.05	0.65	0.3	21.475	0.925	142.925	51.2
Endothelial Cells	1656.4	113.967	0.0333333	20.3667	1.56667	1412.3	1733.47	1026.6	475.033	90.8	158.767	41.6333	0.0333333	0.233333	5.66667	2.3	0	1.23333
Endothelial Cells	1913.4	221.7	0	38.3	3.6	1820.9	2774.9	1670.7	1394.7	259.8	402.7	92.3	0	0.3	12	6.5	0	2.6
Lymphatic Endothelial Cells	1527.9	60.1	0.05	11.4	0.55	1208	1212.75	704.55	15.2	6.3	36.8	16.3	0.05	0.2	2.5	0.2	0	0.55
Glandular epithelial Cells	259.771	22.7571	0.4	8.8	0.642857	318.029	437.629	359.671	798.857	126.557	216.329	42.2714	0.0142857	0.542857	0.671429	5	1.3	42.1143
Ciliated Cells	280.733	21.5333	0.166667	6.96667	0.733333	285.5	337.033	303.333	408.867	80.3667	96.5	26.4333	0	0.866667	1.06667	3.86667	2.63333	33.6
Secretory Cells	244.05	23.675	0.575	10.175	0.575	342.425	513.075	401.925	1091.35	161.2	306.2	54.15	0.025	0.3	0.375	5.85	0.3	48.5
Mesenchymal Cells	394.567	21.3167	0.0333333	14.75	0.25	377.05	279.5	314.05	24.7167	5.88333	33.2667	35.8667	0	0.316667	1.48333	0.233333	0.45	2.66667
Fibroblasts	394.567	21.3167	0.0333333	14.75	0.25	377.05	279.5	314.05	24.7167	5.88333	33.2667	35.8667	0	0.316667	1.48333	0.233333	0.45	2.66667
Muscle Cells	438.7	37.9333	0.3	15.6333	0.5	413.967	404.7	373.5	287.267	50.9	84.9333	29.3	0.0333333	0.366667	1.83333	1.46667	0.0666667	9.36667
Smooth Muscle Cells	438.7	37.9333	0.3	15.6333	0.5	413.967	404.7	373.5	287.267	50.9	84.9333	29.3	0.0333333	0.366667	1.83333	1.46667	0.0666667	9.36667
Heart Muscle	559.956	63.7	1.54444	9.8	1.56667	264.644	390.856	79.4556	105.544	15.0444	59.7	16.1667	0.0222222	3.38889	9.73333	6.62222	0.311111	2.48889
Endothelial Cells	1878.75	217.45	3.85	14.4	2.2	728.6	1322.85	218	323.3	40.1	163	38.8	0	1	31.85	15.45	0	3.1
Endothelial Cells	1878.75	217.45	3.85	14.4	2.2	728.6	1322.85	218	323.3	40.1	163	38.8	0	1	31.85	15.45	0	3.1
Mesenchymal Cells	332.7	11.3	1.3	20	6	171.3	189.9	41.3	20.5	0.2	29.3	25.8	0	0	0.7	2.5	0	0.2
Fibroblasts	332.7	11.3	1.3	20	6	171.3	189.9	41.3	20.5	0.2	29.3	25.8	0	0	0.7	2.5	0	0.2
Muscle Cells	158.233	21.1833	0.816667	6.56667	0.616667	125.55	113.683	39.6333	47.1333	9.16667	30.3333	7.01667	0.0333333	4.75	3.86667	4.36667	0.466667	2.66667
Cardiomyocytes	74.04	13.86	0.62	5.96	0.14	108.02	58.68	27.12	11.46	1.24	7.5	3.54	0.04	0.22	2.32	4.16	0	1.58
Smooth Muscle Cells	579.2	57.8	1.8	9.6	3	213.2	388.7	102.2	225.5	48.8	144.5	24.4	0	27.4	11.6	5.4	2.8	8.1
Kidney	294.592	38.6538	0.153846	9.5	2.23077	666.992	783.608	725.369	622.346	214.892	413.008	18.9308	0.546154	18.5692	6.93846	10.3615	7.58462	8.76154
Blood & immune Cells	1028.3	148.333	0.3	10.9	8.8	2076.93	2724.87	2309.53	2077.6	870.633	1618.3	68.8333	2.36667	79.4667	24.3667	27.9667	31.6333	37.6
B-Cells	972.4	114.4	0	5.2	5.2	1378	1767.9	1185.6	2745.5	1492.3	2168.3	156	0	26	20.8	52	0	31.2
Macrophages	749.6	88.5	0	11.5	9.7	1428.4	2626.7	1936.4	3307.3	1092.1	2353.2	49.6	6.2	212.4	15.9	30.1	0	18.6
T-Cells	1362.9	242.1	0.9	16	11.5	3424.4	3780	3806.6	180	27.5	333.4	0.9	0.9	0	36.4	1.8	94.9	63
Specialized epithelial Cells	74.48	5.75	0.11	9.08	0.26	244.01	201.23	250.12	185.77	18.17	51.42	3.96	0	0.3	1.71	5.08	0.37	0.11
Collecting Duct Cells	112.8	11.7	0	19.4	0	501.8	406.5	484.3	138.1	17.5	21.4	15.6	0	1.9	7.8	3.9	0	0
Distal Tubular Cells	15.4	6.1	0	3.1	0	18.4	61.5	30.7	12.3	9.2	9.2	0	0	0	0	0	0	0
Proximal Tubular Cells	77.075	4.9625	0.1375	8.5375	0.325	239.988	193.037	248.275	213.413	19.375	60.45	3	0	0.1375	1.1625	5.8625	0.4625	0.1375
Liver	888.44	102.555	0.225	12.615	6.395	1293.7	2134.08	1150.05	258.79	140.59	410.03	23.4	0.7	20.545	13.39	8.21	35.905	10.225
Blood & immune Cells	1048.97	148.773	0.327273	12.0182	11	1789.39	3021.17	1542.14	432.318	247.4	709.518	20.4909	1.23636	36.1	20.6	14.1909	63.9	17.4727
B-Cells	850.1	111.1	0	14.5	4.8	1352.5	1951.4	1077.1	917.7	1222	1589.1	130.4	0	29	24.2	53.1	0	14.5
Erythroid Cells	118.9	42	0	0	7	321.6	384.6	223.8	21	14	28	7	0	0	0	0	0	0
Kupffer Cells	1149.25	101.525	0.25	8.95	11	1271.62	3941.25	1335.75	851.55	285.175	1342.25	14.4	3.15	88.9	15.225	24.15	4.55	7.7
Plasma Cells	535.2	53.1	0	5	9	1535.6	3177.4	1624.8	105.1	57.6	89.6	13	1	12.5	17.5	0.5	2.5	7
T-Cells	1359.38	256.05	0.65	19.225	14.05	2846.78	2988.62	2173.7	76.375	71.775	182.25	4.35	0	0	31	1.475	170.55	34.975
Endothelial Cells	1539.3	73.1	0	11.3	0	657.5	1953.7	705.4	39	5	75.6	46.6	0	7.6	10.1	1.3	3.8	3.8
Endothelial Cells	1539.3	73.1	0	11.3	0	657.5	1953.7	705.4	39	5	75.6	46.6	0	7.6	10.1	1.3	3.8	3.8
Mesenchymal Cells	1585.6	77.1	0	26.1	3.6	1669.8	1712.5	1545.2	112.7	10.7	70	42.7	0	1.2	7.1	2.4	1.2	2.4
Fibroblasts	1585.6	77.1	0	26.1	3.6	1669.8	1712.5	1545.2	112.7	10.7	70	42.7	0	1.2	7.1	2.4	1.2	2.4
Muscle Cells	2265.7	74.3	0	13.2	3	1200.1	1755	973.4	174.5	31.4	110.4	54.8	0.4	0.4	1.7	2.1	0.4	0
Smooth Muscle Cells	2265.7	74.3	0	13.2	3	1200.1	1755	973.4	174.5	31.4	110.4	54.8	0.4	0.4	1.7	2.1	0.4	0
Specialized epithelial Cells	139.917	31.6833	0.15	11.5833	0.05	443.883	671.25	468.9	15.6833	7.21667	23.3167	16.4167	0	0.766667	3.71667	0.383333	1.63333	1.01667
Cholangiocytes	228.9	49.6	0	19.1	0	957.7	1104.6	671.6	63	26.7	80.1	22.9	0	1.9	0	0	1.9	1.9
Hepatocytes	122.12	28.1	0.18	10.08	0.06	341.12	584.58	428.36	6.22	3.32	11.96	15.12	0	0.54	4.46	0.46	1.58	0.84
Lung	914.393	111.722	9.16667	15.5444	6.95556	2034.63	3025.78	1665.86	706.604	709.685	1132.5	39.3074	6.11111	35.7519	12.4852	19.3259	9.88148	12.0778
Blood & immune Cells	1053.01	181.373	2.64545	14.8	13.3	3243.78	5279.8	2806.15	1355.05	1586.23	2433.41	47.4545	14.1091	83.9818	17.8545	41.5909	24.0727	28.8273
B-Cells	1250.2	167.7	2.7	6.7	8	2305.9	4037.6	2005.4	737.8	1214	2167.7	142.2	9.4	25.5	21.5	81.8	0	29.5
Granulocytes	589.9	25.7	0.5	18.7	8.1	1145.5	983.7	722.5	46.9	43.4	83.2	10.6	2	1	2.5	1.5	0	0.5
Macrophages	883.3	152.3	2.18571	16.1429	14.2286	3343.67	5829.5	3124.29	1991.89	2278.43	3417.4	50.5	20.3143	127.4	12.6143	52.2857	0.128571	23.5143
T-Cells	1779.95	367.8	5.3	12.2	15.3	4412.25	6125	3134.9	88.85	121.05	297.4	7.85	0.8	2.75	42.05	4.1	131.95	61.25
Endothelial Cells	2126.48	141.28	2.74	18.12	2.78	2421.74	3111.46	1675.36	295.06	45.9	127.62	52.18	0.5	1.48	18.8	4.14	0.3	0.54
Endothelial Cells	2126.48	141.28	2.74	18.12	2.78	2421.74	3111.46	1675.36	295.06	45.9	127.62	52.18	0.5	1.48	18.8	4.14	0.3	0.54
Glandular epithelial Cells	167.5	19.5	0.766667	8.3	1.03333	557.267	771.067	495.4	133.867	83.2	170.1	15.0667	0.3	3.2	1.9	4	0	0.5
Ciliated Cells	146.4	14.8	0.2	7.55	0.75	398.25	665.6	386.2	88.3	54.5	134.55	9.75	0.1	2.1	1.55	2.55	0	0
Club Cells	209.7	28.9	1.9	9.8	1.6	875.3	982	713.8	225	140.6	241.2	25.7	0.7	5.4	2.6	6.9	0	1.5
Mesenchymal Cells	307.4	21.3	2	15.2	0.6	650.4	637.9	494.2	54	48.8	118.8	44.1	0.3	3.8	3.8	2.6	0	0.6
Fibroblasts	307.4	21.3	2	15.2	0.6	650.4	637.9	494.2	54	48.8	118.8	44.1	0.3	3.8	3.8	2.6	0	0.6
Muscle Cells	356.2	63.5	1.2	16.5	2.4	784.1	800.6	613.7	31.7	24.7	112.9	60	0	2.4	4.7	0	0	0
Smooth Muscle Cells	356.2	63.5	1.2	16.5	2.4	784.1	800.6	613.7	31.7	24.7	112.9	60	0	2.4	4.7	0	0	0
Specialized epithelial Cells	217.833	28.6167	33.2	18.2833	3.58333	673.083	718.217	523.25	368.35	193.4	405	21.5167	1.01667	3.05	5.41667	4.83333	0.0833333	0.7
Alveolar Cells Type 1	179.9	21.35	92.9	21.3	2.9	498.85	543.3	493.1	36.95	6.4	19.4	18.75	1.15	0.4	5.85	0.55	0.15	0.05
Alveolar Cells Type 2	236.8	32.25	3.35	16.775	3.925	760.2	805.675	538.325	534.05	286.9	597.8	22.9	0.95	4.375	5.2	6.975	0.05	1.025
Lymph Node	870.757	73.2	0.7	8.22857	9.15714	1246.9	2882.16	1357.83	1577.74	515.029	715.6	64.2	2.45714	17.6571	34.4714	31.5571	13.3571	333.543
Blood & immune Cells	890.483	72.8333	0.816667	8.11667	9.53333	1237.33	2902.77	1346.57	1608.92	524.767	718.233	60.1833	1.71667	13.4833	37.9	34.1667	15.25	384.833
B-Cells	809.5	53.6333	0.3	5.96667	12.3	919.133	2656.6	1181.4	3143.37	1022	1363.23	115.567	3.43333	26.1333	30.5333	65.8333	0.866667	600.4
T-Cells	971.467	92.0333	1.33333	10.2667	6.76667	1555.53	3148.93	1511.73	74.4667	27.5333	73.2333	4.8	0	0.833333	45.2667	2.5	29.6333	169.267
Mixed Cell Types	752.4	75.4	0	8.9	6.9	1304.3	2758.5	1425.4	1390.7	456.6	699.8	88.3	6.9	42.7	13.9	15.9	2	25.8
Mixed Cell Types	752.4	75.4	0	8.9	6.9	1304.3	2758.5	1425.4	1390.7	456.6	699.8	88.3	6.9	42.7	13.9	15.9	2	25.8
Ovary	389.165	50.0412	0.270588	26.5	1.28235	869.9	722.247	624.253	197.794	57.1176	158.247	25.1118	0.0235294	3.70588	4.69412	2.84118	37.2824	17.3882
Blood & immune Cells	1008	253.3	1.7	24.1	10.3	2741.3	2898.1	1898.8	2171	792.6	2090	13.8	0	60.3	24.1	25.8	630.6	291.2
Mixed Immune Cells	1008	253.3	1.7	24.1	10.3	2741.3	2898.1	1898.8	2171	792.6	2090	13.8	0	60.3	24.1	25.8	630.6	291.2
Endothelial Cells	1047.95	117.8	0.15	32.45	3.6	2224	2238.55	1642.65	469.2	60.4	161.4	22.6	0	0	14.1	6.7	0	0.35
Endothelial Cells	1364.9	192	0.3	26.7	1.7	2958.7	3091.4	2232.4	905.7	120.8	306.4	39.7	0	0	28.2	13.4	0	0.7
Lymphatic Endothelial Cells	731	43.6	0	38.2	5.5	1489.3	1385.7	1052.9	32.7	0	16.4	5.5	0	0	0	0	0	0
Germ Cells	16.9	2.2	0	4.4	0.7	21.3	26.5	19.9	6.6	1.5	2.2	1.5	0	0	0.7	0	0.7	0
Oocytes	16.9	2.2	0	4.4	0.7	21.3	26.5	19.9	6.6	1.5	2.2	1.5	0	0	0.7	0	0.7	0
Mesenchymal Cells	270.811	10.3333	0.155556	28.0889	0.1	490.5	205.844	333.289	11.1222	2.73333	14.3667	29.4111	0.0222222	0.144444	1.37778	0.388889	0.266667	0.311111
Ovarian Stromal Cells	270.811	10.3333	0.155556	28.0889	0.1	490.5	205.844	333.289	11.1222	2.73333	14.3667	29.4111	0.0222222	0.144444	1.37778	0.388889	0.266667	0.311111
Muscle Cells	294.1	84.3	0.333333	30.1	0.8	937.5	926.667	738.667	18.9667	3.23333	38.4333	31.0333	0.0666667	0.466667	4.4	0.933333	0.0333333	0.2
Smooth Muscle Cells	294.1	84.3	0.333333	30.1	0.8	937.5	926.667	738.667	18.9667	3.23333	38.4333	31.0333	0.0666667	0.466667	4.4	0.933333	0.0333333	0.2
Specialized epithelial Cells	175.4	13.7	0.2	14	0.3	350.7	243.9	192.7	89.5	21.8	30.6	8.6	0	0	1.2	2.8	0	0.3
Granulosa Cells	175.4	13.7	0.2	14	0.3	350.7	243.9	192.7	89.5	21.8	30.6	8.6	0	0	1.2	2.8	0	0.3
Pancreas	497.744	84.7889	17.6667	39.4167	2.52778	2258.41	2512.71	1278.04	473.211	131.111	396.767	71.5111	7.21667	54.3333	10.6389	7.03333	0	6.72222
Blood & immune Cells	579.2	184.15	1.5	26.85	9.8	3581.65	4590.3	1965.2	3399.25	1014.75	3374.7	322.3	64.6	483.8	11	36.2	0	5.15
Macrophages	563.2	86.3	2.1	32.9	8.2	2156.3	2499.6	1042.2	1864.4	437.8	970.2	193.2	6.2	125.4	14.4	6.2	0	10.3
Mixed Immune Cells	595.2	282	0.9	20.8	11.4	5007	6681	2888.2	4934.1	1591.7	5779.2	451.4	123	842.2	7.6	66.2	0	0
Endocrine Cells	453.4	45.8	23.8	45.8	1.7	2085.1	2022.3	1073.1	32.3	5.1	32.3	22.1	0	0	10.2	0	0	1.7
Pancreatic Endocrine Cells	453.4	45.8	23.8	45.8	1.7	2085.1	2022.3	1073.1	32.3	5.1	32.3	22.1	0	0	10.2	0	0	1.7
Endothelial Cells	700.6	85.3	0	28.4	2.6	3055.8	2422.4	938.5	56.9	0	41.4	82.7	0	0	2.6	0	0	0
Endothelial Cells	700.6	85.3	0	28.4	2.6	3055.8	2422.4	938.5	56.9	0	41.4	82.7	0	0	2.6	0	0	0
Glandular epithelial Cells	486.16	85.2	12.86	28.96	1.4	1504.16	1786.06	1066.4	50.38	10.14	9.98	31.34	0.04	1.3	18.66	7.42	0	8.52
Exocrine Glandular Cells	486.16	85.2	12.86	28.96	1.4	1504.16	1786.06	1066.4	50.38	10.14	9.98	31.34	0.04	1.3	18.66	7.42	0	8.52
Mesenchymal Cells	173.2	14.7	0.6	43.2	4.1	937.1	849.9	410.7	17.6	3.1	34	30.9	0.2	2.6	6.6	0.5	0	0.6
Fibroblasts	173.2	14.7	0.6	43.2	4.1	937.1	849.9	410.7	17.6	3.1	34	30.9	0.2	2.6	6.6	0.5	0	0.6
Mixed Cell Types	718.867	94.0333	69.4	67.2333	1.36667	2148.27	2267.13	1393.83	158.5	41.4	12.2	35.7333	0	0.0666667	8.8	0.133333	0	11.5333
Mixed Cell Types	718.867	94.0333	69.4	67.2333	1.36667	2148.27	2267.13	1393.83	158.5	41.4	12.2	35.7333	0	0.0666667	8.8	0.133333	0	11.5333
Specialized epithelial Cells	377.28	60.8	3.62	38.38	1.28	2688.88	3004.36	1427.72	177.02	29.48	39.64	48.6	0.06	0.22	6.08	3.24	0	6.24
Ductal Cells	377.28	60.8	3.62	38.38	1.28	2688.88	3004.36	1427.72	177.02	29.48	39.64	48.6	0.06	0.22	6.08	3.24	0	6.24
PBMC	1486.41	232.418	0.618182	13.7909	9.97273	2234.96	4466.81	1445.19	500.427	280.627	1128.35	29.6364	0	22.8909	39.7273	37.9	3.76364	2.80909
Blood & immune Cells	1486.41	232.418	0.618182	13.7909	9.97273	2234.96	4466.81	1445.19	500.427	280.627	1128.35	29.6364	0	22.8909	39.7273	37.9	3.76364	2.80909
B-Cells	1240.7	230.9	1.5	18.5	4.6	1664	3671.3	977.5	1476.2	1253	3740.6	240.1	0	38.5	15.4	103.1	0	3.1
Dendritic Cells	446.1	64.8	0	7.2	0	683.5	2604.5	726.7	661.9	334.6	1651.2	10.8	0	10.8	18	89.9	0	0
Macrophages	788.2	106.1	1.1	12.8	13.9	1242.9	3161.1	965.8	686.9	208.6	766	7.7	0	108.7	27.9	44.7	0	4.8
Monocytes	950.8	153.6	0.6	12	16.6	1439	3673.4	1296.8	2217.9	1070.1	4738.4	13.1	0	87.4	17.1	147.3	0	8.6
Nk-Cells	1776.7	333.5	0.9	18.3	7.9	3092.5	5809.5	2227.2	41.9	21	198.2	5.2	0	0	41	3.5	16.6	2.6
Platelets	3376.3	161.7	0	0	19	2244.5	5145.3	1702.4	38	9.5	133.2	38	0	0	19	9.5	0	0
T-Cells	1554.34	301.2	0.54	16.58	9.54	2843.64	5013.96	1600.14	76.38	38.02	236.84	2.22	0	1.28	59.72	3.78	4.96	2.36
Placenta	297.085	28.6519	254.881	7.09259	2.30741	769.404	994.556	735.07	232.885	79.5926	214.53	11.2185	0.381481	19.6667	4.28889	2.78889	0.755556	16.3963
Blood & immune Cells	661.283	93.5167	13.0167	11.1167	9.61667	1929.48	2606.37	1568.8	963.133	344.05	910.2	24.8833	1.53333	85.5	16.0833	11.8	3.38333	70.35
Hofbauer Cells	872.967	117.867	14.8333	13.5667	13.3333	2534.3	3450.87	1966.33	1798.5	620.1	1676.17	42.9333	3.06667	167.533	7.76667	21.5333	0.0333333	121.267
Mixed Immune Cells	166.25	31.5	11.95	5.35	2	734.55	1289	723.2	77	30.95	33.5	4.2	0	1.95	22.45	1.1	0	5.75
T-Cells	1016.3	144.5	9.7	15.3	13.7	2504.9	2707.6	2067.4	229.3	142.1	365.7	12.1	0	6.5	28.3	4	20.2	46.8
Endothelial Cells	872	29	7.9	13.1	0	1699.7	1543.6	1023	408.2	38	123.2	51.1	0.6	0.6	1.7	1.7	0	0.6
Endothelial Cells	872	29	7.9	13.1	0	1699.7	1543.6	1023	408.2	38	123.2	51.1	0.6	0.6	1.7	1.7	0	0.6
Mesenchymal Cells	58.0667	0.533333	2.6	3.2	0.166667	136.2	25.6	55.7333	2	2.26667	18.3	1.16667	0	0.1	0	0.4	0	0.266667
Fibroblasts	58.0667	0.533333	2.6	3.2	0.166667	136.2	25.6	55.7333	2	2.26667	18.3	1.16667	0	0.1	0	0.4	0	0.266667
Muscle Cells	191.7	29.8167	15.6333	16.6	0.516667	1160.83	1528.6	935.2	9.36667	3.98333	19.2333	13.7333	0.0166667	0.8	2.78333	0.0833333	0	1.28333
Smooth Muscle Cells	191.7	29.8167	15.6333	16.6	0.516667	1160.83	1528.6	935.2	9.36667	3.98333	19.2333	13.7333	0.0166667	0.8	2.78333	0.0833333	0	1.28333
Trophoblast Cells	168.836	0.272727	608.564	0.227273	0.0909091	11.2455	38.4364	330.245	3.51818	1.45455	3.41818	1.50909	0.0363636	1.11818	0.0818182	0.1	0.00909091	1.04545
Cytotrophoblasts	90.7429	0.185714	18.5571	0.214286	0.1	10.1571	18.3714	58.6	2.45714	1.01429	2.55714	0.357143	0.0285714	1.42857	0.0571429	0.1	0.0142857	1.12857
Extravillous Trophoblasts	292.333	0.5	2179.3	0.266667	0.1	12.1	88.6333	1043.8	5.93333	2.13333	4.46667	4.56667	0	0.433333	0.0666667	0.133333	0	1.03333
Syncytiotrophoblasts	345	0.2	26.4	0.2	0	16.3	28.3	91.1	3.7	2.5	6.3	0.4	0.2	1	0.3	0	0	0.5
Prostate	451.16	36	1.00667	11.9333	2.24	614.36	421.953	505.927	174.533	64.8733	285.547	18.82	0.286667	8.39333	3.61333	6.12	49.6467	13.92
Blood & immune Cells	699.567	89.1667	1.63333	13.4333	8.7	1165.83	902.867	967	704.767	293.067	1178.43	12.7667	1.13333	39.8	8.2	19.6667	220	62.0333
Macrophages	780.2	38.1	1.4	10.6	7	1006.6	876.4	904.4	2088	862.6	3463.5	19.8	3.2	117.9	4.4	57.4	11.6	116.7
T-Cells	659.25	114.7	1.75	14.85	9.55	1245.45	916.1	998.3	13.15	8.3	35.9	9.25	0.1	0.75	10.1	0.8	324.2	34.7
Endothelial Cells	1124.1	57.1	0.6	15.2	1.95	955.15	747.45	668.35	156.3	29.15	109.1	21.8	0.1	0.85	8.65	10.95	24.25	4.8
Endothelial Cells	1124.1	57.1	0.6	15.2	1.95	955.15	747.45	668.35	156.3	29.15	109.1	21.8	0.1	0.85	8.65	10.95	24.25	4.8
Glandular epithelial Cells	222.08	17.66	1.34	9.1	0.42	419.58	255.74	316.82	30.94	4.22	81.04	19.6	0	0.42	1.1	0.96	4.52	1.62
Basal Prostatic Cells	301.85	11.1	0.2	12.1	0.45	294.3	190	305.4	23	6.4	29.75	29.2	0	0.75	1.35	1.15	9.55	3.75
Club Cells	347	51.9	1.5	12	1	1005.9	668.2	605.8	88.7	4.9	43.3	26.7	0	0.1	1.4	2	2.2	0.3
Prostatic Glandular Cells	79.85	7.1	2.4	4.65	0.1	251.7	115.25	183.75	10	1.7	151.2	6.45	0	0.25	0.7	0.25	0.65	0.15
Mesenchymal Cells	600.6	14.5	0.7	27.1	0	556.4	179.5	323.4	2	2	36.3	44.9	0	0	2	0.7	3.3	1.3
Fibroblasts	600.6	14.5	0.7	27.1	0	556.4	179.5	323.4	2	2	36.3	44.9	0	0	2	0.7	3.3	1.3
Mixed Cell Types	105.333	5.33333	0.333333	7.83333	0.3	216.567	147.933	371.767	7.83333	2.13333	19.0667	14.7	0.233333	0.5	0.8	0.8	2.23333	0.833333
Mixed Cell Types	105.333	5.33333	0.333333	7.83333	0.3	216.567	147.933	371.767	7.83333	2.13333	19.0667	14.7	0.233333	0.5	0.8	0.8	2.23333	0.833333
Muscle Cells	393.5	39.5	0.6	12.2	0.6	503.6	223.8	328.4	10.9	6.1	31	13.4	0	1.2	2.4	3	3.6	1.2
Smooth Muscle Cells	393.5	39.5	0.6	12.2	0.6	503.6	223.8	328.4	10.9	6.1	31	13.4	0	1.2	2.4	3	3.6	1.2
Rectum	298.82	63.41	42.89	13.82	3.53	1240.68	1594.7	779.15	176.52	65.78	126.7	16.95	1.28	3.26	9.91	4.49	3.65	6.07
Blood & immune Cells	500.9	44.2	1.2	8.1	22.1	653.1	1491.1	717.1	1610.8	631.1	1214.5	127.8	12.8	32.5	5.8	38.4	36	59.3
Mixed Immune Cells	500.9	44.2	1.2	8.1	22.1	653.1	1491.1	717.1	1610.8	631.1	1214.5	127.8	12.8	32.5	5.8	38.4	36	59.3
Endocrine Cells	152.6	21.8	35.2	5	0	976.1	897.3	365.6	26.8	23.5	8.4	1.7	0	0	8.4	1.7	0	0
Enteroendocrine Cells	152.6	21.8	35.2	5	0	976.1	897.3	365.6	26.8	23.5	8.4	1.7	0	0	8.4	1.7	0	0
Glandular epithelial Cells	340.233	80.6833	50.8833	16.7833	1.23333	1520.95	1945.85	953	12.2833	0.15	6.7	4.26667	0	0.0166667	11.4667	0.633333	0.0833333	0.166667
Distal Enterocytes	281.7	101.8	33.8	21.6	1.1	1743.2	2086.1	1125.1	16.9	0	1.6	1.1	0	0	19.5	0.5	0	0
Intestinal Goblet Cells	356.825	77.6	58.775	16.55	1.025	1460.3	1957.53	917.275	10.625	0.1	8.5	5.15	0	0.025	10.675	0.825	0.125	0.25
Paneth Cells	332.4	71.9	36.4	12.9	2.2	1541.3	1758.9	923.8	14.3	0.5	4.6	3.9	0	0	6.6	0	0	0
Undifferentiated Cells	146.65	42	43.6	12.2	2.9	825.95	941.75	495.4	26.95	1.15	1.95	7.2	0	0	8.05	0.5	0	0.2
Undifferentiated Cells	146.65	42	43.6	12.2	2.9	825.95	941.75	495.4	26.95	1.15	1.95	7.2	0	0	8.05	0.5	0	0.2
Salivary Gland	556.983	53.7042	1.84583	6.98333	2.50833	652.479	762.017	701.383	247.975	138.533	264.579	31.8833	0.720833	12.4708	13.2042	15.4333	7.52083	27.75
Blood & immune Cells	779.812	108.15	3.3	6.8625	4.625	1002.9	1287.79	1157.67	591.662	383.062	690.8	38.9	1.875	34.5875	22.075	39.6625	14.45	65.825
B-Cells	1073.45	126.3	2.55	4.7	5.4	1126.5	1516.8	1406.95	827	904.15	1158.55	88.15	4.15	42.65	22.7	78.9	0.1	12.65
Macrophages	572.05	39.15	2.25	6.9	6.6	746.45	1043.25	610.6	1030.75	298.15	1041.35	19.75	2.6	74.2	12.7	47.05	4.85	200
Mixed Immune Cells	865	141.2	2.2	5	4.5	1213.4	1387.6	1417.9	918.2	590.5	1015.7	27.5	0.6	24.6	38.1	60.5	13.4	29.1
Plasma Cells	546.2	34	3.6	3.6	3.6	712.3	1413.8	1752.2	37.2	21.9	23.3	56.9	0.9	12.1	4.9	2.2	2.2	6.7
T-Cells	768.15	179.55	5.5	11.55	2.45	1175.8	1190.4	1028.1	31.2	23.75	43.8	5.5	0	3.15	31.4	1.35	45.05	32.75
Endothelial Cells	1527.4	94.3	3.6	13.7	2.2	1117.4	1383.8	846.5	451.3	81.8	191.4	46.8	0.4	0.2	15.1	17	1.2	1.8
Endothelial Cells	1527.4	94.3	3.6	13.7	2.2	1117.4	1383.8	846.5	451.3	81.8	191.4	46.8	0.4	0.2	15.1	17	1.2	1.8
Glandular epithelial Cells	383.2	23.3556	1.08889	4.18889	1.61111	467.2	540.044	562.322	67.9444	12.7111	46.6	24.2	0.166667	2.14444	10.7667	3.21111	6.95556	14.0111
Mucus Glandular Cells	213.45	13.15	0.75	3.95	0.45	352.3	277.65	261.2	46.75	9	34.35	13.95	0.35	3.6	2.85	5.65	0.55	9.25
Serous Glandular Cells	431.7	26.2714	1.18571	4.25714	1.94286	500.029	615.014	648.357	74	13.7714	50.1	27.1286	0.114286	1.72857	13.0286	2.51429	8.78571	15.3714
Mesenchymal Cells	448.8	17.1667	0.566667	12.9333	1.36667	456.967	290.833	305.367	32.7333	16.4	46.2	43.0667	0.1	0.833333	5.9	1.46667	0.1	1.83333
Fibroblasts	448.8	17.1667	0.566667	12.9333	1.36667	456.967	290.833	305.367	32.7333	16.4	46.2	43.0667	0.1	0.833333	5.9	1.46667	0.1	1.83333
Muscle Cells	273.3	24.55	0.4	6.8	1.05	247.4	230.75	227	16.5	6.15	30	21.05	0	0	4.1	0.55	0.4	1.7
Smooth Muscle Cells	273.3	24.55	0.4	6.8	1.05	247.4	230.75	227	16.5	6.15	30	21.05	0	0	4.1	0.55	0.4	1.7
Specialized epithelial Cells	259.9	18.6	2	8.9	0.3	448.4	407.9	294.3	24.1	2.6	14.1	18.1	0.1	0.6	2.4	1.7	0	2.6
Salivary Duct Cells	259.9	18.6	2	8.9	0.3	448.4	407.9	294.3	24.1	2.6	14.1	18.1	0.1	0.6	2.4	1.7	0	2.6
Skeletal Muscle	858.055	73.52	1.575	16.27	2.385	969.4	1194.86	967.81	453.015	143.69	390.64	37.445	0.285	14.045	13.465	11.49	4.39	13.075
Blood & immune Cells	929.5	152.1	3.63333	8.93333	7.53333	1662.03	2565.03	1672.97	1493.53	649.167	1924.3	21.2333	1.46667	92.6333	39.1	50.4	26.2	65.7333
Macrophages	823.2	110.75	3.35	7.75	4.85	1338.85	2378.6	1401.15	2158.05	923.45	2768.3	28.05	2	137.8	22.15	71.8	0	33.75
T-Cells	1142.1	234.8	4.2	11.3	12.9	2308.4	2937.9	2216.6	164.5	100.6	236.3	7.6	0.4	2.3	73	7.6	78.6	129.7
Endothelial Cells	2241.43	205.3	2.03333	23.8	4.23333	2289.43	3006.13	2344.1	1171.93	247.833	446.933	67.1333	0.0666667	0	30	20.7333	0	9.5
Endothelial Cells	2241.43	205.3	2.03333	23.8	4.23333	2289.43	3006.13	2344.1	1171.93	247.833	446.933	67.1333	0.0666667	0	30	20.7333	0	9.5
Mesenchymal Cells	440.556	12.9111	1.05556	17.2111	0.8	439.844	351.778	377.644	12.2667	2.61111	28.1444	30.9333	0.1	0.1	3.23333	0.344444	0.0222222	0.955556
Fibroblasts	440.556	12.9111	1.05556	17.2111	0.8	439.844	351.778	377.644	12.2667	2.61111	28.1444	30.9333	0.1	0.1	3.23333	0.344444	0.0222222	0.955556
Mixed Cell Types	525.2	18.2	1.55	11	0.15	386.8	283.8	275.3	6	2.2	19.1	28.95	0.1	0.4	3.15	0.65	0.1	0.15
Mixed Cell Types	525.2	18.2	1.55	11	0.15	386.8	283.8	275.3	6	2.2	19.1	28.95	0.1	0.4	3.15	0.65	0.1	0.15
Muscle Cells	877.633	81.8667	0.633333	16.7667	1.63333	933.8	1150.03	1118.53	313.833	51.6333	135.867	49.1667	0	0.433333	8.86667	4	2.93333	8.96667
Skeletal Myocytes	193.2	15.6	1	4.9	1	223.5	236.1	160	30.2	8.8	27.3	3.9	0	0	2	2.9	8.8	1
Smooth Muscle Cells	1219.85	115	0.45	22.7	1.95	1288.95	1607	1597.8	455.65	73.05	190.15	71.8	0	0.65	12.3	4.55	0	12.95
Skin	623.305	49.2316	0.9	40.4684	5.62105	908.768	1130.46	923.942	2006.05	781.895	2499.75	53.0421	2.8	30.2368	9.15789	18.8105	27.2526	39.8526
Blood & immune Cells	595.517	59.4667	1.21667	37.8667	10.6333	1083.13	1628.68	1262.75	6004.33	2344.92	7494.75	86.3	8.53333	93.9333	11.45	53.7667	81	115.05
B-Cells	709.7	122	3.4	42.3	8.5	1456.8	2664.5	2315.6	8433.9	3262.4	16346.1	108.4	18.6	147.4	11.9	47.4	1.7	245.6
Granulocytes	462.4	19.3	0	53	9.6	534.6	481.7	515.4	202.3	81.9	183	24.1	0	0	9.6	4.8	77.1	9.6
Langerhans Cells	452.8	45.2	0.35	31.9	6.8	853.1	1534.75	1063.05	11619.8	4820.4	12888.6	167.35	13.7	176.75	3.55	103.5	4.4	101.9
Macrophages	575	30.1	1.1	20.1	10	619.5	1164.4	563.8	3708.3	908.1	2366.7	44.6	4.5	60.2	3.3	61.3	4.5	62.4
T-Cells	920.4	95	2.1	48	22.1	2181.7	2392	2055.6	442	176.3	295.5	6	0.7	2.5	36.8	2.1	393.9	168.9
Endothelial Cells	1537.5	95.2333	0.966667	36.5	4.96667	1332.2	1759.57	1267.83	427.433	161.633	508.7	64.8	0.366667	0.833333	12.4333	6.3	2.96667	7.1
Endothelial Cells	1537.5	95.2333	0.966667	36.5	4.96667	1332.2	1759.57	1267.83	427.433	161.633	508.7	64.8	0.366667	0.833333	12.4333	6.3	2.96667	7.1
Mesenchymal Cells	325.95	24.1	0.475	54.35	3.875	685.1	568.025	755.6	70.025	28.575	100.1	33.025	0.1	0.825	4.325	0.95	1.825	2.8
Fibroblasts	325.95	24.1	0.475	54.35	3.875	685.1	568.025	755.6	70.025	28.575	100.1	33.025	0.1	0.825	4.325	0.95	1.825	2.8
Muscle Cells	376.167	35.2	0.266667	37.8667	2.63333	577.033	678.633	576.667	99.2333	30	105.133	26.6	0.166667	0	10.0333	1.23333	1.96667	4.9
Smooth Muscle Cells	376.167	35.2	0.266667	37.8667	2.63333	577.033	678.633	576.667	99.2333	30	105.133	26.6	0.166667	0	10.0333	1.23333	1.96667	4.9
Pigment Cells	352.2	15.5	1.7	29.2	1.7	687.1	309.2	324.7	87.6	27.5	87.6	12	0	1.7	1.7	6.9	5.2	6.9
Melanocytes	352.2	15.5	1.7	29.2	1.7	687.1	309.2	324.7	87.6	27.5	87.6	12	0	1.7	1.7	6.9	5.2	6.9
Squamous Epithelial Cells	436.35	37.7	1.25	36	1.5	806.3	905.4	548.9	70.6	34.9	98.65	35.85	0	1.7	9.45	0.75	2.25	6.4
Basal Keratinocytes	472.1	39	1	42.5	2.1	780.1	928	555.3	53.7	28.3	73.1	40.5	0	1	7	0	2.3	8.3
Suprabasal Keratinocytes	400.6	36.4	1.5	29.5	0.9	832.5	882.8	542.5	87.5	41.5	124.2	31.2	0	2.4	11.9	1.5	2.2	4.5
Small Intestine	413.762	172.531	0.138462	25.7231	2.64615	2992.48	2460.27	1738.54	755.092	173.369	66.9846	10.9308	0	0	5.76923	7.96923	12.3615	0.0230769
Blood & immune Cells	435.1	60.4	0	12.1	24.2	1256.8	797.6	1377.7	24.2	0	0	12.1	0	0	12.1	0	157.1	0
Mixed Immune Cells	435.1	60.4	0	12.1	24.2	1256.8	797.6	1377.7	24.2	0	0	12.1	0	0	12.1	0	157.1	0
Endocrine Cells	319.3	41.2	0	3.4	0	1826.4	1246.2	648.9	92.7	30.9	0	10.3	0	0	3.4	0	3.4	0
Enteroendocrine Cells	319.3	41.2	0	3.4	0	1826.4	1246.2	648.9	92.7	30.9	0	10.3	0	0	3.4	0	3.4	0
Glandular epithelial Cells	497	242.238	0.15	32.1125	0.5625	4027.64	3272.98	2259.91	1145.26	258.975	105.337	10.4875	0	0	6.3	12.025	0	0.0375
Intestinal Goblet Cells	598.45	141.75	0	32.6	0.4	1964.7	1957.05	1403.3	111.8	35.9	9.15	12.5	0	0	16.75	3.15	0	0
Paneth Cells	404.1	103.6	0	17.3	0	2279.5	1758	2286.4	379.9	65.6	10.4	24.2	0	0	10.4	0	0	0
Proximal Enterocytes	475	310.16	0.24	34.88	0.74	5202.44	4102.34	2597.26	1711.72	386.88	162.8	6.94	0	0	1.3	17.98	0	0.06
Undifferentiated Cells	216.167	67.8	0.2	20.6667	1.9	1199.3	1251.97	831.7	179.067	50.3667	9.36667	11.9333	0	0	3.03333	2.46667	0.0666667	0
Undifferentiated Cells	216.167	67.8	0.2	20.6667	1.9	1199.3	1251.97	831.7	179.067	50.3667	9.36667	11.9333	0	0	3.03333	2.46667	0.0666667	0
Spleen	919.744	141.944	1.22222	5.93333	7.35556	1843.66	3557.66	2024.76	735.633	245.456	467.678	26.4	4.3	21.3778	37.1	12.1	162.689	77.0667
Blood & immune Cells	919.744	141.944	1.22222	5.93333	7.35556	1843.66	3557.66	2024.76	735.633	245.456	467.678	26.4	4.3	21.3778	37.1	12.1	162.689	77.0667
B-Cells	544.3	70.15	0.35	4	6.9	888.95	1986.2	1107.8	2003.85	716.7	1231.25	93.9	7.65	37.6	20.55	39.45	2.2	47.15
Macrophages	734.8	92.2	1	4	7	1304.3	2634.6	1573.9	1470.7	376.9	820	15	21.1	98.2	24.1	20.1	1	84.2
Plasma Cells	415.9	50.3	0.2	3.6	9.1	1151.1	3312.5	2312.8	123.4	86.4	68.1	13.5	0.7	19	13.2	0.7	10.6	3.4
T-Cells	1207.68	198.94	1.82	7.56	7.26	2471.92	4419.88	2424.1	203.78	62.48	171.7	4.26	0.32	0	51.1	1.84	289.64	102.34
Stomach	852.944	116.189	0.377778	7.43333	5.48889	1680.4	3512.99	1996.01	620.722	235.1	296.433	20.5778	2.31111	35.7333	24.4889	11.8	51.4222	31.8333
Blood & immune Cells	977.186	129.943	0.228571	5.15714	6.68571	1873.87	4098.77	2308.7	733.071	291.271	362.586	18.4286	2.97143	45.9429	24.6143	14.2143	65.2	40.7571
B-Cells	1170.1	109.7	0.4	3	4.6	1471.7	3836.4	1848.4	2765.8	1274.3	1402.5	65	9.7	54	20.2	62.8	1.3	44.3
Macrophages	733.1	131.2	0	5.1	7.7	1643.6	3446.7	2137.5	1787.7	527.3	702.2	15.4	5.1	236.6	15.4	30.9	0	64.3
Plasma Cells	944	86.3	0	5.4	5.9	1191.5	3705.6	3315.3	109.7	84.2	28.1	39.4	2.5	26.4	6.7	0.8	7.1	2.1
T-Cells	998.275	145.6	0.3	5.65	7.15	2202.57	4425.68	2214.92	117.075	38.275	101.325	2.3	0.875	1.15	32.5	1.25	112	43.65
Glandular epithelial Cells	222.3	68.4	1.8	10.6	1.2	801.8	965.7	627.3	127.9	42.4	44.8	13	0	0	39.5	5.3	3.5	1.2
Gastric Mucus-Secreting Cells	222.3	68.4	1.8	10.6	1.2	801.8	965.7	627.3	127.9	42.4	44.8	13	0	0	39.5	5.3	3.5	1.2
Mesenchymal Cells	613.9	67.7	0	20.2	1.4	1204.7	1959.8	1175.9	327.1	34.6	85	43.2	0	0	8.6	1.4	2.9	0
Fibroblasts	613.9	67.7	0	20.2	1.4	1204.7	1959.8	1175.9	327.1	34.6	85	43.2	0	0	8.6	1.4	2.9	0
Testis	127.305	15.92	8.52	7.585	1.345	305.635	412.035	265.885	126.625	56.33	160.44	12.455	0.42	10.595	1.195	2.52	0.045	7.8
Blood & immune Cells	706.7	73.2	0.6	22.3	9.3	1396.7	2284.5	1454.4	2065.7	903.3	2825.1	10.5	0	186	2.5	35.3	0	155
Macrophages	706.7	73.2	0.6	22.3	9.3	1396.7	2284.5	1454.4	2065.7	903.3	2825.1	10.5	0	186	2.5	35.3	0	155
Endocrine Cells	131.3	29.7	0.3	14.5	0.3	696	472.9	421.2	6.1	6.8	25.7	26	0	0	1.4	1	0	0.3
Leydig Cells	131.3	29.7	0.3	14.5	0.3	696	472.9	421.2	6.1	6.8	25.7	26	0	0	1.4	1	0	0.3
Endothelial Cells	1455.6	131.2	0.3	24.4	1.8	1800.5	2636.9	2026.4	369.6	86.7	257.3	46.7	0	0	13.4	8.5	0	0.3
Endothelial Cells	1455.6	131.2	0.3	24.4	1.8	1800.5	2636.9	2026.4	369.6	86.7	257.3	46.7	0	0	13.4	8.5	0	0.3
Germ Cells	5.54	2.73333	11.2533	3.49333	1.00667	89.6333	139.187	35.8133	4.16667	7.44	3.44667	8.64	0.56	1.72667	0.413333	0.373333	0.06	0.0266667
Early Spermatids	2.1	2.1	10.8333	1.4	0.0666667	50.8333	76.4667	20.3333	2	17.4	2.03333	3.9	0.833333	3.26667	0.0666667	0.9	0.3	0.133333
Late Spermatids	5.67143	0.685714	16.2429	0.771429	0	73.5857	36.7	17.1429	6.8	6.5	3.57143	14.7286	0.8	2.05714	0.728571	0.371429	0	0
Spermatocytes	9.56667	8.43333	6.16667	11.1	3.1	211.467	510.067	103.1	1.06667	2.7	0.9	1.23333	0	0.2	0.2	0	0	0
Spermatogonia	4.2	2.3	2.05	4.75	2.8	21.25	35.65	23.45	2.85	2.9	8.95	5.55	0.15	0.55	0.15	0.15	0	0
Mesenchymal Cells	76.9	21.5	0.4	16.3	0.4	491.5	214.7	301.9	6.8	10	19.1	22.7	0	0	0.4	0	0	0
Peritubular Cells	76.9	21.5	0.4	16.3	0.4	491.5	214.7	301.9	6.8	10	19.1	22.7	0	0	0.4	0	0	0
Specialized epithelial Cells	92.5	21.8	0	21.8	0	383.5	543.9	576.6	21.8	8.2	29.9	13.6	0	0	0	0	0	0
Sertoli Cells	92.5	21.8	0	21.8	0	383.5	543.9	576.6	21.8	8.2	29.9	13.6	0	0	0	0	0	0
Thymus	720.055	70.605	2.195	8.395	6.425	1404.89	1661.81	1176.43	276.55	92.66	211.45	35.26	0.85	11.555	17.285	11.26	8.16	7.56
Blood & immune Cells	761.25	102.91	3.19	5.89	11.42	2022.84	2530.13	1744.83	360.68	152.07	312.04	31.95	1.51	21.86	26.72	17.72	16.22	14.66
B-Cells	1052.25	120.5	3.75	5.3	9.9	1970.85	3112.55	1691.35	1417.9	634.75	1335.05	126.6	4.15	68.55	33.85	78.85	1.15	12.35
Macrophages	606.1	25.3	4.1	6.4	8.2	972.8	1263.2	744.1	286.5	45.7	177.1	22.7	1.4	45.7	11.1	8.6	1	7
Plasma Cells	449.667	12.0333	3.36667	4.03333	14.7667	1953.4	2369.1	2244.67	109.3	30.5333	48.0333	8.73333	1.43333	11.7667	15.7667	1.93333	1.13333	5.86667
T-Cells	888.225	181.675	2.55	7.45	10.475	2363.43	2676.43	1646.88	39.15	28.475	32.275	4.35	0.275	0.125	35.275	1.275	38.875	24.325
Endothelial Cells	1433.7	72.3333	2	14.5	2.36667	1357.33	1703.97	1020.03	532.233	83.2667	248.4	56.3	0.4	1.13333	12.4333	10.1333	0.233333	0.666667
Endothelial Cells	1433.7	72.3333	2	14.5	2.36667	1357.33	1703.97	1020.03	532.233	83.2667	248.4	56.3	0.4	1.13333	12.4333	10.1333	0.233333	0.666667
Mesenchymal Cells	424.6	9.86667	0.366667	8.4	1.03333	450.033	309.033	354.967	59	11.2667	58.3	37.1667	0.0333333	1.46667	6.03333	2.16667	0	0.266667
Fibroblasts	424.6	9.86667	0.366667	8.4	1.03333	450.033	309.033	354.967	59	11.2667	58.3	37.1667	0.0333333	1.46667	6.03333	2.16667	0	0.266667
Muscle Cells	293.867	36.7	1.26667	11.0667	0.9	518.567	384.433	443.367	41.9	15.4333	57.3667	28.4	0.133333	1.3	6.26667	3.2	0	0.6
Smooth Muscle Cells	293.867	36.7	1.26667	11.0667	0.9	518.567	384.433	443.367	41.9	15.4333	57.3667	28.4	0.133333	1.3	6.26667	3.2	0	0.6
Specialized epithelial Cells	332.1	26.3	1.1	7.1	1.4	891.6	742.6	625.3	24.8	2.6	16.4	20.1	0.2	0.8	4.3	1.5	0.3	0
Mesothelial Cells	332.1	26.3	1.1	7.1	1.4	891.6	742.6	625.3	24.8	2.6	16.4	20.1	0.2	0.8	4.3	1.5	0.3	0
Tongue	425.276	36.3905	0.871429	10.8714	3.03333	746.319	652	598.962	254.448	135.771	246.643	13.0429	0.657143	10.0905	8.59524	10.1333	10.7667	14.8048
Blood & immune Cells	590.175	92.5	1.65	10.725	8.45	1149	1178.2	1015.75	1000.42	598.95	1075.83	12.775	3.125	45.4	19.825	41.775	53.5	64.675
Granulocytes	368.6	14.6	0	9.7	4.9	388	286.2	402.6	53.4	43.7	29.1	4.9	0	0	4.9	9.7	4.9	34
Macrophages	552.4	41	1.2	8.6	7	924.5	1116.2	930.8	3693.7	2159.3	4068	39.6	4.2	177.5	8.2	150.6	3	82.1
T-Cells	719.85	157.2	2.7	12.3	10.95	1641.75	1655.2	1364.8	127.3	96.4	103.1	3.3	4.15	2.05	33.1	3.4	103.05	71.3
Endothelial Cells	1029.6	64.05	0.7	15.4	2.95	1160.3	1104.1	878.6	330	79.5	154.45	32.4	0.35	2.45	11.5	10.2	0.7	3.5
Endothelial Cells	1029.6	64.05	0.7	15.4	2.95	1160.3	1104.1	878.6	330	79.5	154.45	32.4	0.35	2.45	11.5	10.2	0.7	3.5
Glandular epithelial Cells	238.6	17.7	0	4.4	0	450.8	596.6	530.3	154.7	70.7	114.9	22.1	0	8.8	0	8.8	4.4	4.4
Serous Glandular Cells	238.6	17.7	0	4.4	0	450.8	596.6	530.3	154.7	70.7	114.9	22.1	0	8.8	0	8.8	4.4	4.4
Muscle Cells	461	35.3	1.5	12.3	0.6	651.4	448.8	515.2	15.9	6.3	29.6	29.9	0	0.6	6	0.6	0	0.3
Smooth Muscle Cells	461	35.3	1.5	12.3	0.6	651.4	448.8	515.2	15.9	6.3	29.6	29.9	0	0.6	6	0.6	0	0.3
Squamous Epithelial Cells	293.177	16.3923	0.676923	10.6077	1.8	588.762	440.431	439.423	39.3154	16.8769	32.5231	8.15385	0.0461538	1.23077	5.55385	1.22308	0.484615	3.11538
Basal Keratinocytes	285.43	20.88	0.71	11.36	2.18	623.37	502.45	513.62	45.92	20.15	35.55	9.19	0.06	1.45	6.84	1.54	0.62	3.8
Suprabasal Keratinocytes	319	1.43333	0.566667	8.1	0.533333	473.4	233.7	192.1	17.3	5.96667	22.4333	4.7	0	0.5	1.26667	0.166667	0.0333333	0.833333
Vascular	569.02	31.31	1.355	12.715	2.34	587.335	472.58	413.73	122.7	23.07	94.38	26.93	0.76	7.435	7.025	4.755	14.965	39.745
Blood & immune Cells	634.4	52.2333	2.2	8.5	7.2	857.833	988.8	667.133	220	58.1333	229.133	21.8	4.03333	47.1667	18.3	10.4667	98.7667	239.4
Macrophages	632.4	18.25	1.9	7.5	7.4	697.6	844.8	561.9	250.8	50.4	232.75	28.5	4.85	66.55	7.75	11.3	0.2	300
T-Cells	638.4	120.2	2.8	10.5	6.8	1178.3	1276.8	877.6	158.4	73.6	221.9	8.4	2.4	8.4	39.4	8.8	295.9	118.2
Endothelial Cells	1317.72	55.575	2.375	14.75	2.475	982.25	1025.6	672.95	385.15	63.45	199.425	40.325	0.175	0.15	10.15	12.75	0	5.15
Endothelial Cells	1317.72	55.575	2.375	14.75	2.475	982.25	1025.6	672.95	385.15	63.45	199.425	40.325	0.175	0.15	10.15	12.75	0	5.15
Glial Cells	277.4	12.5	0.5	13.1	0	414.2	349.5	348.9	135.8	12	47	16.7	0	0.5	4.2	4.2	0	4.2
Schwann Cells	277.4	12.5	0.5	13.1	0	414.2	349.5	348.9	135.8	12	47	16.7	0	0.5	4.2	4.2	0	4.2
Mesenchymal Cells	402.9	10.9833	0.883333	11.9	1.56667	401.95	161.017	261.733	11.3833	2.05	30.2333	27.7	0.316667	0.8	3.28333	0.816667	0.35	5.08333
Fibroblasts	402.9	10.9833	0.883333	11.9	1.56667	401.95	161.017	261.733	11.3833	2.05	30.2333	27.7	0.316667	0.8	3.28333	0.816667	0.35	5.08333
Muscle Cells	251.917	28.1333	0.866667	14.2167	0.983333	403.05	177.867	277.017	8.21667	1.48333	29.0167	21.5	0.0833333	0.216667	3.51667	0.6	0.15	3.56667
Smooth Muscle Cells	251.917	28.1333	0.866667	14.2167	0.983333	403.05	177.867	277.017	8.21667	1.48333	29.0167	21.5	0.0833333	0.216667	3.51667	0.6	0.15	3.56667
